# Supplementary material for: Sub-millisecond conformational dynamics of the A2A adenosine receptor revealed by single-molecule FRET
Source: Commun Biol. 2023 Apr 3;6:362. doi: 10.1038/s42003-023-04727-z (PMC10070357; doi:10.1038/s42003-023-04727-z)
Supplement: Supplementary file 4 — Supplementary Data 1 [file 42003_2023_4727_MOESM4_ESM.xlsx]

## Sheet: data
tau, s	ZM241385	APO	LUF5834	NECA
1e-06	0.874229	0.537252	-0.0141504	0.438422
1.05e-06	1.06271	0.157506	-0.269982	-0.0171185
1.1e-06	0.738577	0.135083	-0.119685	0.163815
1.2e-06	0.387562	0.525791	0.311924	0.354227
1.3e-06	0.543122	0.569924	0.206339	-0.130641
1.4e-06	0.589422	0.415409	0.0726394	0.365935
1.5e-06	0.603356	0.747723	-0.0859981	0.458004
1.6e-06	0.571569	0.362112	0.3752	0.0844205
1.7e-06	0.551666	0.5204	0.161283	-0.168953
1.8e-06	0.798754	1.01836	-0.151594	0.055108
1.9e-06	0.677663	0.7846	0.566896	0.485364
2e-06	0.543902	0.838511	0.556176	0.276408
2.2e-06	0.948991	0.762275	0.391365	0.375061
2.4e-06	0.845957	0.716802	0.142563	0.204603
2.6e-06	0.986274	0.881441	0.0149747	0.645779
2.8e-06	0.644515	0.961907	0.060794	0.354283
3e-06	0.965561	0.610582	-0.00517632	0.206516
3.2e-06	1.01109	0.982896	0.260912	0.290786
3.4e-06	0.779287	0.845329	0.105298	0.325168
3.6e-06	0.985518	0.480044	0.290858	0.146956
3.8e-06	0.7357	0.714625	0.168177	0.315108
4e-06	0.912516	0.723216	0.435488	0.151141
4.4e-06	0.975198	0.642548	0.354876	0.295933
4.8e-06	0.936211	0.655923	0.42167	0.433531
5.2e-06	0.972516	0.765779	0.432679	0.559925
5.6e-06	0.836797	0.898326	0.25427	0.239043
6e-06	0.982213	0.613721	0.359757	0.347565
6.4e-06	0.789072	0.63433	0.36171	0.604394
6.8e-06	0.897932	0.833034	0.255711	0.380469
7.2e-06	0.975928	0.589474	0.341966	0.488389
7.6e-06	0.936199	0.728897	0.479785	0.336379
8e-06	0.974052	0.791304	0.322753	0.464021
8.8e-06	0.927724	0.84352	0.38148	0.378297
9.6e-06	1.02418	0.78338	0.483072	0.420365
1.04e-05	0.850095	0.923532	0.400941	0.533459
1.12e-05	0.913563	0.84506	0.366595	0.466726
1.2e-05	1.00335	0.830297	0.370108	0.361753
1.28e-05	1.01038	0.936909	0.480451	0.549653
1.36e-05	0.970465	0.973382	0.531161	0.682287
1.44e-05	0.969663	0.834758	0.401845	0.617478
1.52e-05	0.955754	0.913032	0.463169	0.436398
1.6e-05	1.02694	0.930802	0.453663	0.521012
1.76e-05	0.942094	0.941415	0.524652	0.551501
1.92e-05	0.914458	0.847487	0.490253	0.451622
2.08e-05	0.981656	0.872983	0.69238	0.653944
2.24e-05	0.97952	0.818717	0.663664	0.511713
2.4e-05	0.927658	0.845366	0.550332	0.659281
2.56e-05	0.931567	0.878085	0.582402	0.38598
2.72e-05	0.936033	0.873887	0.630557	0.596122
2.88e-05	0.89103	1.01344	0.660792	0.463153
3.04e-05	0.913283	0.956189	0.547651	0.499183
3.2e-05	0.958827	0.957375	0.56153	0.554944
3.52e-05	0.950481	0.933233	0.636939	0.603812
3.84e-05	0.904462	0.961373	0.595937	0.600251
4.16e-05	0.922653	0.947678	0.583539	0.614828
4.48e-05	0.938103	0.93488	0.591749	0.610977
4.8e-05	0.983751	0.931684	0.631356	0.609652
5.12e-05	0.919878	0.95529	0.708136	0.666468
5.44e-05	0.976272	0.922837	0.593354	0.664078
5.76e-05	0.962574	0.90941	0.675446	0.638421
6.08e-05	0.925059	0.905502	0.629527	0.678265
6.4e-05	0.941011	0.946124	0.558155	0.673047
7.04e-05	0.95973	0.929092	0.655759	0.633381
7.68e-05	0.96478	0.91764	0.67412	0.68091
8.32e-05	0.924172	0.902839	0.679518	0.653984
8.96e-05	0.903496	0.920818	0.71676	0.663711
9.6e-05	0.90602	0.914938	0.664337	0.563291
0.0001024	0.911207	0.923123	0.669759	0.671915
0.0001088	0.932201	0.878528	0.642804	0.611852
0.0001152	0.934413	0.884114	0.752507	0.629119
0.0001216	0.912847	0.938737	0.656425	0.674777
0.000128	0.924492	0.90498	0.658128	0.664176
0.0001408	0.905054	0.937509	0.71481	0.685277
0.0001536	0.864084	0.871156	0.729493	0.696077
0.0001664	0.911375	0.885567	0.680465	0.675628
0.0001792	0.878506	0.87247	0.700854	0.690686
0.000192	0.903984	0.887611	0.722329	0.70537
0.0002048	0.867117	0.878126	0.688837	0.699532
0.0002176	0.889387	0.842146	0.6989	0.672489
0.0002304	0.882026	0.866827	0.702778	0.743469
0.0002432	0.851232	0.828184	0.644645	0.717014
0.000256	0.868534	0.875826	0.693119	0.702731
0.0002816	0.80775	0.851025	0.697032	0.682665
0.0003072	0.833456	0.826758	0.679671	0.677168
0.0003328	0.823126	0.816049	0.672112	0.655878
0.0003584	0.825449	0.792089	0.67001	0.684011
0.000384	0.790201	0.774721	0.679742	0.679793
0.0004096	0.792191	0.767676	0.641418	0.701405
0.0004352	0.766503	0.759206	0.645193	0.663113
0.0004608	0.781325	0.761783	0.647544	0.659977
0.0004864	0.743444	0.75024	0.644751	0.686898
0.000512	0.740575	0.729444	0.650306	0.645579
0.0005632	0.705001	0.699161	0.632857	0.634346
0.0006144	0.68626	0.694387	0.627331	0.62992
0.0006656	0.681863	0.685551	0.611387	0.610979
0.0007168	0.655489	0.66074	0.588563	0.602012
0.000768	0.637911	0.639741	0.591549	0.593527
0.0008192	0.620789	0.632825	0.566586	0.584711
0.0008704	0.602045	0.620585	0.552622	0.584818
0.0009216	0.583504	0.599208	0.567397	0.561239
0.0009728	0.570539	0.573847	0.562929	0.556698
0.001024	0.551403	0.564534	0.556187	0.535257
0.0011264	0.533407	0.540501	0.525962	0.512963
0.0012288	0.511606	0.516084	0.506207	0.507829
0.0013312	0.485227	0.492729	0.481699	0.47684
0.0014336	0.473966	0.471544	0.466758	0.469215
0.001536	0.451991	0.458988	0.448399	0.45047
0.0016384	0.437073	0.446254	0.434445	0.436055
0.0017408	0.41532	0.417742	0.415729	0.423033
0.0018432	0.399888	0.40974	0.4099	0.40495
0.0019456	0.388709	0.392339	0.393204	0.400007
0.002048	0.378752	0.375547	0.382963	0.378622
0.0022528	0.354942	0.352671	0.376643	0.361473
0.0024576	0.330433	0.335566	0.36195	0.342261
0.0026624	0.31372	0.32002	0.343669	0.321987
0.0028672	0.297714	0.304544	0.326165	0.302306
0.003072	0.282757	0.284503	0.315388	0.288648
0.0032768	0.273752	0.266774	0.305222	0.267002
0.0034816	0.265013	0.256516	0.286446	0.261775
0.0036864	0.254973	0.240279	0.279374	0.249644
0.0038912	0.245173	0.232393	0.259923	0.241403
0.004096	0.23241	0.229163	0.245596	0.226613
0.0045056	0.21513	0.212448	0.214793	0.214071
0.0049152	0.199972	0.190499	0.196565	0.20241
0.0053248	0.186369	0.185102	0.175082	0.189647
0.0057344	0.17628	0.175055	0.164904	0.185251
0.006144	0.162461	0.163498	0.154332	0.166987
0.0065536	0.154219	0.154039	0.152539	0.157882
0.0069632	0.145037	0.150103	0.140712	0.151296
0.0073728	0.139146	0.144281	0.138308	0.138716
0.0077824	0.133948	0.137896	0.128778	0.125997
0.008192	0.12492	0.129407	0.113697	0.121176
0.0090112	0.113419	0.110939	0.104035	0.111118
0.0098304	0.0991204	0.100738	0.0929165	0.0946155

## Sheet: error bars
tau, s	ZM241385	APO	LUF5834	NECA
1e-06	0.245166	0.191208	0.256917	0.262003
1.05e-06	0.266633	0.205534	0.252964	0.295455
1.1e-06	0.16118	0.140181	0.228029	0.217224
1.2e-06	0.154852	0.14459	0.226214	0.229481
1.3e-06	0.15204	0.150792	0.253159	0.180315
1.4e-06	0.128793	0.138208	0.235341	0.174362
1.5e-06	0.161455	0.152807	0.201325	0.190579
1.6e-06	0.160426	0.130807	0.214076	0.190221
1.7e-06	0.19259	0.134492	0.231225	0.170931
1.8e-06	0.178622	0.165985	0.178341	0.193337
1.9e-06	0.168511	0.151813	0.24875	0.194511
2e-06	0.159513	0.130295	0.203978	0.172004
2.2e-06	0.128555	0.123385	0.119978	0.162882
2.4e-06	0.112261	0.110513	0.167132	0.132633
2.6e-06	0.135502	0.10437	0.141276	0.140005
2.8e-06	0.116035	0.117931	0.160605	0.148538
3e-06	0.121693	0.100109	0.145048	0.124029
3.2e-06	0.121692	0.111027	0.161976	0.162432
3.4e-06	0.127271	0.108973	0.12217	0.117689
3.6e-06	0.11059	0.0940664	0.138629	0.1207
3.8e-06	0.0992576	0.102934	0.140304	0.146516
4e-06	0.114759	0.0947459	0.129969	0.151589
4.4e-06	0.0883756	0.0681665	0.101782	0.0880767
4.8e-06	0.0774538	0.0843728	0.1275	0.100981
5.2e-06	0.0784326	0.0575953	0.127834	0.10577
5.6e-06	0.0964262	0.078038	0.0999325	0.107058
6e-06	0.0828293	0.0803552	0.127732	0.0848592
6.4e-06	0.0852709	0.0831378	0.119754	0.106679
6.8e-06	0.0790128	0.0734973	0.106193	0.122327
7.2e-06	0.0865343	0.0804341	0.114378	0.104987
7.6e-06	0.0739851	0.078263	0.108043	0.0901339
8e-06	0.0862735	0.0629784	0.106953	0.0970383
8.8e-06	0.070264	0.0661491	0.0807075	0.0613747
9.6e-06	0.0609106	0.057595	0.0762364	0.0636411
1.04e-05	0.0634488	0.0670228	0.0829596	0.090768
1.12e-05	0.0559255	0.0448273	0.0848012	0.0710052
1.2e-05	0.0557266	0.0630036	0.0595244	0.0732983
1.28e-05	0.0486701	0.0572951	0.0763355	0.0754049
1.36e-05	0.0600749	0.0543776	0.0828387	0.0726011
1.44e-05	0.059474	0.0627393	0.0662111	0.0742803
1.52e-05	0.0627455	0.061938	0.068977	0.0954542
1.6e-05	0.0576593	0.0472639	0.0851327	0.0766809
1.76e-05	0.0373506	0.0442037	0.0639449	0.0549855
1.92e-05	0.0413444	0.0422813	0.0695438	0.0539268
2.08e-05	0.0420903	0.0432141	0.0606231	0.0602512
2.24e-05	0.0446598	0.0381321	0.0619931	0.0605236
2.4e-05	0.0453696	0.0426658	0.0530666	0.0540998
2.56e-05	0.0418817	0.0366258	0.0563433	0.0575063
2.72e-05	0.0371193	0.0411394	0.0627799	0.0533764
2.88e-05	0.0447406	0.0419214	0.0683889	0.0556003
3.04e-05	0.0499028	0.0396134	0.0524883	0.0556378
3.2e-05	0.0433214	0.035913	0.0656209	0.0473398
3.52e-05	0.0323493	0.0312329	0.0457525	0.0453981
3.84e-05	0.0317773	0.0333578	0.0444253	0.0426624
4.16e-05	0.0380749	0.0267398	0.0411148	0.0289579
4.48e-05	0.0309887	0.0252093	0.0500746	0.0434338
4.8e-05	0.0356507	0.032607	0.0412156	0.0432254
5.12e-05	0.0320273	0.0325716	0.0579411	0.0446944
5.44e-05	0.028809	0.03239	0.0443208	0.0392384
5.76e-05	0.033906	0.0276255	0.0466719	0.0519295
6.08e-05	0.0280336	0.0321984	0.0415716	0.0426919
6.4e-05	0.0297907	0.0286079	0.0480864	0.0455292
7.04e-05	0.028615	0.0232282	0.0377162	0.0314991
7.68e-05	0.0253107	0.0246931	0.0394594	0.0339125
8.32e-05	0.0288677	0.0260432	0.034331	0.0333775
8.96e-05	0.0219015	0.025086	0.0349448	0.037791
9.6e-05	0.021633	0.0239067	0.0426877	0.0371997
0.0001024	0.0240111	0.0230808	0.0361812	0.0332399
0.0001088	0.0286328	0.0229661	0.0388096	0.0354317
0.0001152	0.0260674	0.025861	0.040777	0.036485
0.0001216	0.0272542	0.0233946	0.0416956	0.0332825
0.000128	0.0267207	0.0247034	0.036145	0.0332616
0.0001408	0.021993	0.0170954	0.03197	0.0290862
0.0001536	0.0256611	0.0214197	0.0298255	0.0332249
0.0001664	0.0202595	0.0213506	0.0338286	0.0277735
0.0001792	0.0259289	0.0167857	0.0295677	0.0277229
0.000192	0.0223682	0.0171741	0.0309839	0.0288
0.0002048	0.0206771	0.0158662	0.031975	0.0291632
0.0002176	0.0206377	0.018999	0.0314869	0.0322579
0.0002304	0.0181804	0.0192879	0.0272601	0.0309607
0.0002432	0.0203329	0.0186911	0.0319914	0.0303781
0.000256	0.0175315	0.020337	0.0335689	0.0317651
0.0002816	0.0169488	0.0175505	0.0244196	0.027166
0.0003072	0.0181489	0.0151656	0.0261995	0.0282507
0.0003328	0.0144349	0.0171109	0.0251587	0.0245597
0.0003584	0.0177263	0.0171611	0.0271897	0.0242654
0.000384	0.0170066	0.0157035	0.0246776	0.0288401
0.0004096	0.0162917	0.0166425	0.0234285	0.0235299
0.0004352	0.01782	0.0156608	0.0242343	0.0279853
0.0004608	0.0152625	0.0164902	0.0229006	0.0287402
0.0004864	0.0169012	0.0179998	0.0245995	0.0238694
0.000512	0.0182651	0.015516	0.0214079	0.0268999
0.0005632	0.0149777	0.0125486	0.0204744	0.0246241
0.0006144	0.0154397	0.0147654	0.0193132	0.023944
0.0006656	0.0176416	0.0122297	0.0185635	0.023847
0.0007168	0.0157027	0.0144038	0.0199244	0.0240482
0.000768	0.0141004	0.01385	0.0205572	0.0225721
0.0008192	0.0152853	0.0140942	0.021934	0.0250203
0.0008704	0.0134027	0.0126396	0.0216988	0.0236334
0.0009216	0.0131202	0.0138222	0.0219661	0.0213691
0.0009728	0.012974	0.0137741	0.0211485	0.0230794
0.001024	0.0148522	0.0138745	0.0233381	0.0205666
0.0011264	0.0121516	0.0128845	0.0183615	0.0212672
0.0012288	0.0127583	0.0123657	0.0193002	0.0206273
0.0013312	0.0117509	0.0129594	0.0194283	0.0198984
0.0014336	0.0122656	0.0116579	0.0189946	0.0198616
0.001536	0.0116644	0.013095	0.0185169	0.0191478
0.0016384	0.0125498	0.0108445	0.0169967	0.0192953
0.0017408	0.0119373	0.00951223	0.0182069	0.0184578
0.0018432	0.0110488	0.0107825	0.0201179	0.0182245
0.0019456	0.011384	0.010219	0.016459	0.0171206
0.002048	0.0113193	0.0090887	0.0164236	0.0168639
0.0022528	0.0104562	0.00918645	0.0176305	0.0158711
0.0024576	0.0100674	0.00999348	0.0158755	0.0159489
0.0026624	0.00951006	0.00873907	0.016157	0.0153537
0.0028672	0.00930252	0.00832057	0.0153464	0.0149252
0.003072	0.00943203	0.00726124	0.0158779	0.0141627
0.0032768	0.00903008	0.00733648	0.0158678	0.0134838
0.0034816	0.0081356	0.00684212	0.0131569	0.0130739
0.0036864	0.00921823	0.00597189	0.0143825	0.0126823
0.0038912	0.00907614	0.00667328	0.0125413	0.0124803
0.004096	0.00878782	0.00704084	0.0119943	0.0130573
0.0045056	0.00795744	0.00712937	0.0105971	0.0115835
0.0049152	0.00767123	0.00617992	0.0100116	0.0106768
0.0053248	0.00700194	0.00569434	0.009896	0.00977014
0.0057344	0.00668095	0.00574326	0.0103145	0.00984235
0.006144	0.00607794	0.00503096	0.00913216	0.00850177
0.0065536	0.00580214	0.0043409	0.00870581	0.00859509
0.0069632	0.00529529	0.00469665	0.0094039	0.0078443
0.0073728	0.00528012	0.00446625	0.0094834	0.00709987
0.0077824	0.00470799	0.00482877	0.00973853	0.00640794
0.008192	0.00461596	0.00489407	0.00941762	0.00739434
0.0090112	0.00494108	0.00402714	0.00980075	0.0076315
0.0098304	0.00409534	0.00340836	0.00905882	0.00763991

## Sheet: fit
tau, s	ZM241385	APO	LUF5834	NECA
1.00063e-06	0.625558	0.646349	0.143118	0.273242
1.00199e-06	0.625742	0.646382	0.143173	0.273273
1.00335e-06	0.625927	0.646415	0.143228	0.273304
1.00471e-06	0.626112	0.646448	0.143284	0.273335
1.00608e-06	0.626297	0.646481	0.143339	0.273366
1.00744e-06	0.626482	0.646514	0.143395	0.273397
1.00881e-06	0.626667	0.646547	0.14345	0.273428
1.01018e-06	0.626852	0.64658	0.143506	0.273459
1.01156e-06	0.627038	0.646613	0.143562	0.27349
1.01293e-06	0.627224	0.646646	0.143618	0.273521
1.01431e-06	0.62741	0.646679	0.143673	0.273552
1.01568e-06	0.627596	0.646713	0.143729	0.273583
1.01706e-06	0.627782	0.646746	0.143785	0.273614
1.01845e-06	0.627968	0.646779	0.143841	0.273646
1.01983e-06	0.628155	0.646813	0.143898	0.273677
1.02121e-06	0.628342	0.646846	0.143954	0.273708
1.0226e-06	0.628528	0.64688	0.14401	0.27374
1.02399e-06	0.628716	0.646913	0.144066	0.273771
1.02538e-06	0.628903	0.646947	0.144123	0.273803
1.02678e-06	0.62909	0.64698	0.144179	0.273834
1.02817e-06	0.629278	0.647014	0.144236	0.273866
1.02957e-06	0.629465	0.647048	0.144293	0.273897
1.03097e-06	0.629653	0.647081	0.144349	0.273929
1.03237e-06	0.629841	0.647115	0.144406	0.273961
1.03377e-06	0.630029	0.647149	0.144463	0.273992
1.03517e-06	0.630217	0.647183	0.14452	0.274024
1.03658e-06	0.630406	0.647217	0.144577	0.274056
1.03799e-06	0.630594	0.647251	0.144634	0.274088
1.0394e-06	0.630783	0.647285	0.144691	0.27412
1.04081e-06	0.630972	0.647319	0.144748	0.274152
1.04222e-06	0.631161	0.647353	0.144806	0.274184
1.04364e-06	0.63135	0.647387	0.144863	0.274216
1.04506e-06	0.63154	0.647421	0.14492	0.274248
1.04648e-06	0.631729	0.647455	0.144978	0.27428
1.0479e-06	0.631919	0.647489	0.145035	0.274312
1.04932e-06	0.632109	0.647524	0.145093	0.274344
1.05075e-06	0.632299	0.647558	0.145151	0.274376
1.05218e-06	0.632489	0.647592	0.145209	0.274409
1.05361e-06	0.63268	0.647627	0.145266	0.274441
1.05504e-06	0.63287	0.647661	0.145324	0.274473
1.05647e-06	0.633061	0.647696	0.145382	0.274506
1.05791e-06	0.633252	0.64773	0.14544	0.274538
1.05934e-06	0.633443	0.647765	0.145499	0.27457
1.06078e-06	0.633634	0.647799	0.145557	0.274603
1.06222e-06	0.633825	0.647834	0.145615	0.274635
1.06367e-06	0.634016	0.647869	0.145673	0.274668
1.06511e-06	0.634208	0.647903	0.145732	0.274701
1.06656e-06	0.6344	0.647938	0.14579	0.274733
1.06801e-06	0.634592	0.647973	0.145849	0.274766
1.06946e-06	0.634784	0.648008	0.145908	0.274799
1.07091e-06	0.634976	0.648043	0.145966	0.274832
1.07237e-06	0.635169	0.648078	0.146025	0.274864
1.07382e-06	0.635361	0.648113	0.146084	0.274897
1.07528e-06	0.635554	0.648148	0.146143	0.27493
1.07674e-06	0.635747	0.648183	0.146202	0.274963
1.07821e-06	0.63594	0.648218	0.146261	0.274996
1.07967e-06	0.636133	0.648253	0.14632	0.275029
1.08114e-06	0.636326	0.648289	0.146379	0.275062
1.08261e-06	0.63652	0.648324	0.146439	0.275095
1.08408e-06	0.636714	0.648359	0.146498	0.275129
1.08555e-06	0.636907	0.648395	0.146558	0.275162
1.08703e-06	0.637101	0.64843	0.146617	0.275195
1.0885e-06	0.637296	0.648465	0.146677	0.275228
1.08998e-06	0.63749	0.648501	0.146736	0.275262
1.09146e-06	0.637684	0.648537	0.146796	0.275295
1.09294e-06	0.637879	0.648572	0.146856	0.275328
1.09443e-06	0.638074	0.648608	0.146916	0.275362
1.09592e-06	0.638269	0.648643	0.146976	0.275395
1.09741e-06	0.638464	0.648679	0.147036	0.275429
1.0989e-06	0.638659	0.648715	0.147096	0.275462
1.10039e-06	0.638854	0.648751	0.147156	0.275496
1.10188e-06	0.63905	0.648787	0.147217	0.27553
1.10338e-06	0.639246	0.648822	0.147277	0.275564
1.10488e-06	0.639442	0.648858	0.147337	0.275597
1.10638e-06	0.639638	0.648894	0.147398	0.275631
1.10788e-06	0.639834	0.64893	0.147458	0.275665
1.10939e-06	0.64003	0.648967	0.147519	0.275699
1.1109e-06	0.640227	0.649003	0.14758	0.275733
1.11241e-06	0.640423	0.649039	0.147641	0.275767
1.11392e-06	0.64062	0.649075	0.147701	0.275801
1.11543e-06	0.640817	0.649111	0.147762	0.275835
1.11695e-06	0.641014	0.649148	0.147823	0.275869
1.11846e-06	0.641212	0.649184	0.147885	0.275903
1.11998e-06	0.641409	0.64922	0.147946	0.275937
1.1215e-06	0.641607	0.649257	0.148007	0.275971
1.12303e-06	0.641805	0.649293	0.148068	0.276006
1.12455e-06	0.642003	0.64933	0.14813	0.27604
1.12608e-06	0.642201	0.649366	0.148191	0.276074
1.12761e-06	0.642399	0.649403	0.148253	0.276109
1.12914e-06	0.642597	0.64944	0.148314	0.276143
1.13068e-06	0.642796	0.649476	0.148376	0.276178
1.13221e-06	0.642995	0.649513	0.148438	0.276212
1.13375e-06	0.643194	0.64955	0.1485	0.276247
1.13529e-06	0.643393	0.649587	0.148562	0.276282
1.13683e-06	0.643592	0.649624	0.148624	0.276316
1.13838e-06	0.643791	0.649661	0.148686	0.276351
1.13993e-06	0.643991	0.649698	0.148748	0.276386
1.14147e-06	0.64419	0.649735	0.14881	0.27642
1.14303e-06	0.64439	0.649772	0.148872	0.276455
1.14458e-06	0.64459	0.649809	0.148935	0.27649
1.14613e-06	0.64479	0.649846	0.148997	0.276525
1.14769e-06	0.644991	0.649883	0.14906	0.27656
1.14925e-06	0.645191	0.649921	0.149122	0.276595
1.15081e-06	0.645392	0.649958	0.149185	0.27663
1.15237e-06	0.645593	0.649995	0.149248	0.276665
1.15394e-06	0.645794	0.650033	0.149311	0.2767
1.15551e-06	0.645995	0.65007	0.149374	0.276736
1.15708e-06	0.646196	0.650108	0.149437	0.276771
1.15865e-06	0.646397	0.650145	0.1495	0.276806
1.16022e-06	0.646599	0.650183	0.149563	0.276842
1.1618e-06	0.646801	0.65022	0.149626	0.276877
1.16338e-06	0.647002	0.650258	0.14969	0.276912
1.16496e-06	0.647204	0.650296	0.149753	0.276948
1.16654e-06	0.647407	0.650334	0.149816	0.276983
1.16813e-06	0.647609	0.650371	0.14988	0.277019
1.16971e-06	0.647812	0.650409	0.149944	0.277054
1.1713e-06	0.648014	0.650447	0.150007	0.27709
1.17289e-06	0.648217	0.650485	0.150071	0.277126
1.17449e-06	0.64842	0.650523	0.150135	0.277162
1.17608e-06	0.648623	0.650561	0.150199	0.277197
1.17768e-06	0.648826	0.650599	0.150263	0.277233
1.17928e-06	0.64903	0.650638	0.150327	0.277269
1.18088e-06	0.649234	0.650676	0.150391	0.277305
1.18249e-06	0.649437	0.650714	0.150456	0.277341
1.18409e-06	0.649641	0.650752	0.15052	0.277377
1.1857e-06	0.649845	0.650791	0.150584	0.277413
1.18731e-06	0.650049	0.650829	0.150649	0.277449
1.18893e-06	0.650254	0.650868	0.150713	0.277485
1.19054e-06	0.650458	0.650906	0.150778	0.277521
1.19216e-06	0.650663	0.650945	0.150843	0.277558
1.19378e-06	0.650868	0.650983	0.150908	0.277594
1.1954e-06	0.651073	0.651022	0.150973	0.27763
1.19702e-06	0.651278	0.65106	0.151038	0.277667
1.19865e-06	0.651483	0.651099	0.151103	0.277703
1.20028e-06	0.651689	0.651138	0.151168	0.277739
1.20191e-06	0.651895	0.651177	0.151233	0.277776
1.20354e-06	0.6521	0.651216	0.151298	0.277813
1.20518e-06	0.652306	0.651255	0.151364	0.277849
1.20682e-06	0.652512	0.651294	0.151429	0.277886
1.20845e-06	0.652719	0.651333	0.151495	0.277922
1.2101e-06	0.652925	0.651372	0.15156	0.277959
1.21174e-06	0.653132	0.651411	0.151626	0.277996
1.21339e-06	0.653338	0.65145	0.151692	0.278033
1.21504e-06	0.653545	0.651489	0.151758	0.27807
1.21669e-06	0.653752	0.651528	0.151824	0.278107
1.21834e-06	0.65396	0.651568	0.15189	0.278144
1.21999e-06	0.654167	0.651607	0.151956	0.278181
1.22165e-06	0.654374	0.651646	0.152022	0.278218
1.22331e-06	0.654582	0.651686	0.152088	0.278255
1.22497e-06	0.65479	0.651725	0.152155	0.278292
1.22664e-06	0.654998	0.651765	0.152221	0.278329
1.2283e-06	0.655206	0.651805	0.152287	0.278366
1.22997e-06	0.655414	0.651844	0.152354	0.278404
1.23164e-06	0.655623	0.651884	0.152421	0.278441
1.23332e-06	0.655831	0.651924	0.152487	0.278478
1.23499e-06	0.65604	0.651964	0.152554	0.278516
1.23667e-06	0.656249	0.652003	0.152621	0.278553
1.23835e-06	0.656458	0.652043	0.152688	0.278591
1.24003e-06	0.656667	0.652083	0.152755	0.278629
1.24172e-06	0.656877	0.652123	0.152822	0.278666
1.2434e-06	0.657086	0.652163	0.15289	0.278704
1.24509e-06	0.657296	0.652203	0.152957	0.278742
1.24679e-06	0.657506	0.652244	0.153024	0.278779
1.24848e-06	0.657716	0.652284	0.153092	0.278817
1.25018e-06	0.657926	0.652324	0.15316	0.278855
1.25187e-06	0.658136	0.652364	0.153227	0.278893
1.25357e-06	0.658347	0.652405	0.153295	0.278931
1.25528e-06	0.658557	0.652445	0.153363	0.278969
1.25698e-06	0.658768	0.652485	0.153431	0.279007
1.25869e-06	0.658979	0.652526	0.153499	0.279045
1.2604e-06	0.65919	0.652566	0.153567	0.279083
1.26211e-06	0.659401	0.652607	0.153635	0.279121
1.26383e-06	0.659612	0.652648	0.153703	0.27916
1.26555e-06	0.659824	0.652688	0.153771	0.279198
1.26726e-06	0.660036	0.652729	0.15384	0.279236
1.26899e-06	0.660247	0.65277	0.153908	0.279275
1.27071e-06	0.660459	0.652811	0.153977	0.279313
1.27244e-06	0.660672	0.652852	0.154046	0.279352
1.27417e-06	0.660884	0.652893	0.154114	0.27939
1.2759e-06	0.661096	0.652934	0.154183	0.279429
1.27763e-06	0.661309	0.652975	0.154252	0.279467
1.27937e-06	0.661522	0.653016	0.154321	0.279506
1.2811e-06	0.661735	0.653057	0.15439	0.279545
1.28284e-06	0.661948	0.653098	0.154459	0.279584
1.28459e-06	0.662161	0.653139	0.154529	0.279622
1.28633e-06	0.662374	0.653181	0.154598	0.279661
1.28808e-06	0.662588	0.653222	0.154667	0.2797
1.28983e-06	0.662801	0.653263	0.154737	0.279739
1.29158e-06	0.663015	0.653305	0.154806	0.279778
1.29334e-06	0.663229	0.653346	0.154876	0.279817
1.29509e-06	0.663443	0.653388	0.154946	0.279856
1.29685e-06	0.663658	0.65343	0.155016	0.279896
1.29862e-06	0.663872	0.653471	0.155086	0.279935
1.30038e-06	0.664087	0.653513	0.155156	0.279974
1.30215e-06	0.664301	0.653555	0.155226	0.280013
1.30392e-06	0.664516	0.653596	0.155296	0.280053
1.30569e-06	0.664731	0.653638	0.155366	0.280092
1.30746e-06	0.664947	0.65368	0.155436	0.280132
1.30924e-06	0.665162	0.653722	0.155507	0.280171
1.31102e-06	0.665377	0.653764	0.155577	0.280211
1.3128e-06	0.665593	0.653806	0.155648	0.28025
1.31458e-06	0.665809	0.653848	0.155719	0.28029
1.31637e-06	0.666025	0.653891	0.15579	0.28033
1.31815e-06	0.666241	0.653933	0.15586	0.280369
1.31995e-06	0.666457	0.653975	0.155931	0.280409
1.32174e-06	0.666674	0.654017	0.156002	0.280449
1.32353e-06	0.66689	0.65406	0.156073	0.280489
1.32533e-06	0.667107	0.654102	0.156145	0.280529
1.32713e-06	0.667324	0.654145	0.156216	0.280569
1.32894e-06	0.667541	0.654187	0.156287	0.280609
1.33074e-06	0.667758	0.65423	0.156359	0.280649
1.33255e-06	0.667975	0.654273	0.15643	0.280689
1.33436e-06	0.668193	0.654315	0.156502	0.28073
1.33617e-06	0.66841	0.654358	0.156574	0.28077
1.33799e-06	0.668628	0.654401	0.156646	0.28081
1.33981e-06	0.668846	0.654444	0.156718	0.28085
1.34163e-06	0.669064	0.654486	0.15679	0.280891
1.34345e-06	0.669282	0.654529	0.156862	0.280931
1.34527e-06	0.669501	0.654572	0.156934	0.280972
1.3471e-06	0.669719	0.654616	0.157006	0.281012
1.34893e-06	0.669938	0.654659	0.157078	0.281053
1.35076e-06	0.670157	0.654702	0.157151	0.281094
1.3526e-06	0.670375	0.654745	0.157223	0.281134
1.35444e-06	0.670595	0.654788	0.157296	0.281175
1.35628e-06	0.670814	0.654832	0.157369	0.281216
1.35812e-06	0.671033	0.654875	0.157441	0.281257
1.35997e-06	0.671253	0.654918	0.157514	0.281298
1.36181e-06	0.671473	0.654962	0.157587	0.281339
1.36366e-06	0.671692	0.655005	0.15766	0.28138
1.36552e-06	0.671912	0.655049	0.157733	0.281421
1.36737e-06	0.672133	0.655093	0.157807	0.281462
1.36923e-06	0.672353	0.655136	0.15788	0.281503
1.37109e-06	0.672573	0.65518	0.157953	0.281544
1.37295e-06	0.672794	0.655224	0.158027	0.281586
1.37482e-06	0.673015	0.655268	0.1581	0.281627
1.37668e-06	0.673236	0.655312	0.158174	0.281668
1.37855e-06	0.673457	0.655356	0.158248	0.28171
1.38043e-06	0.673678	0.6554	0.158322	0.281751
1.3823e-06	0.673899	0.655444	0.158396	0.281793
1.38418e-06	0.674121	0.655488	0.15847	0.281834
1.38606e-06	0.674342	0.655532	0.158544	0.281876
1.38794e-06	0.674564	0.655576	0.158618	0.281918
1.38983e-06	0.674786	0.655621	0.158692	0.28196
1.39172e-06	0.675008	0.655665	0.158767	0.282001
1.39361e-06	0.67523	0.655709	0.158841	0.282043
1.3955e-06	0.675453	0.655754	0.158916	0.282085
1.3974e-06	0.675675	0.655798	0.15899	0.282127
1.3993e-06	0.675898	0.655843	0.159065	0.282169
1.4012e-06	0.676121	0.655887	0.15914	0.282211
1.4031e-06	0.676344	0.655932	0.159215	0.282253
1.40501e-06	0.676567	0.655977	0.15929	0.282295
1.40692e-06	0.67679	0.656022	0.159365	0.282338
1.40883e-06	0.677013	0.656066	0.15944	0.28238
1.41074e-06	0.677237	0.656111	0.159515	0.282422
1.41266e-06	0.677461	0.656156	0.159591	0.282464
1.41458e-06	0.677685	0.656201	0.159666	0.282507
1.4165e-06	0.677909	0.656246	0.159742	0.282549
1.41842e-06	0.678133	0.656291	0.159817	0.282592
1.42035e-06	0.678357	0.656337	0.159893	0.282635
1.42228e-06	0.678581	0.656382	0.159969	0.282677
1.42421e-06	0.678806	0.656427	0.160045	0.28272
1.42615e-06	0.679031	0.656472	0.160121	0.282763
1.42809e-06	0.679256	0.656518	0.160197	0.282805
1.43003e-06	0.679481	0.656563	0.160273	0.282848
1.43197e-06	0.679706	0.656609	0.160349	0.282891
1.43391e-06	0.679931	0.656654	0.160426	0.282934
1.43586e-06	0.680156	0.6567	0.160502	0.282977
1.43781e-06	0.680382	0.656746	0.160579	0.28302
1.43977e-06	0.680608	0.656791	0.160656	0.283063
1.44172e-06	0.680834	0.656837	0.160732	0.283106
1.44368e-06	0.68106	0.656883	0.160809	0.28315
1.44564e-06	0.681286	0.656929	0.160886	0.283193
1.44761e-06	0.681512	0.656975	0.160963	0.283236
1.44957e-06	0.681739	0.657021	0.16104	0.28328
1.45154e-06	0.681965	0.657067	0.161117	0.283323
1.45351e-06	0.682192	0.657113	0.161195	0.283367
1.45549e-06	0.682419	0.657159	0.161272	0.28341
1.45747e-06	0.682646	0.657205	0.16135	0.283454
1.45945e-06	0.682873	0.657251	0.161427	0.283497
1.46143e-06	0.6831	0.657298	0.161505	0.283541
1.46342e-06	0.683328	0.657344	0.161583	0.283585
1.4654e-06	0.683555	0.657391	0.16166	0.283629
1.46739e-06	0.683783	0.657437	0.161738	0.283672
1.46939e-06	0.684011	0.657484	0.161816	0.283716
1.47138e-06	0.684239	0.65753	0.161895	0.28376
1.47338e-06	0.684467	0.657577	0.161973	0.283804
1.47538e-06	0.684695	0.657624	0.162051	0.283848
1.47739e-06	0.684924	0.65767	0.16213	0.283893
1.4794e-06	0.685152	0.657717	0.162208	0.283937
1.48141e-06	0.685381	0.657764	0.162287	0.283981
1.48342e-06	0.68561	0.657811	0.162365	0.284025
1.48543e-06	0.685839	0.657858	0.162444	0.28407
1.48745e-06	0.686068	0.657905	0.162523	0.284114
1.48947e-06	0.686298	0.657952	0.162602	0.284159
1.4915e-06	0.686527	0.658	0.162681	0.284203
1.49352e-06	0.686757	0.658047	0.16276	0.284248
1.49555e-06	0.686986	0.658094	0.16284	0.284292
1.49758e-06	0.687216	0.658141	0.162919	0.284337
1.49962e-06	0.687446	0.658189	0.162998	0.284382
1.50166e-06	0.687676	0.658236	0.163078	0.284427
1.5037e-06	0.687907	0.658284	0.163158	0.284471
1.50574e-06	0.688137	0.658331	0.163237	0.284516
1.50778e-06	0.688368	0.658379	0.163317	0.284561
1.50983e-06	0.688598	0.658427	0.163397	0.284606
1.51188e-06	0.688829	0.658474	0.163477	0.284651
1.51394e-06	0.68906	0.658522	0.163557	0.284697
1.516e-06	0.689291	0.65857	0.163637	0.284742
1.51805e-06	0.689522	0.658618	0.163718	0.284787
1.52012e-06	0.689754	0.658666	0.163798	0.284832
1.52218e-06	0.689985	0.658714	0.163879	0.284878
1.52425e-06	0.690217	0.658762	0.163959	0.284923
1.52632e-06	0.690449	0.65881	0.16404	0.284969
1.52839e-06	0.690681	0.658859	0.164121	0.285014
1.53047e-06	0.690913	0.658907	0.164202	0.28506
1.53255e-06	0.691145	0.658955	0.164283	0.285105
1.53463e-06	0.691377	0.659004	0.164364	0.285151
1.53672e-06	0.69161	0.659052	0.164445	0.285197
1.53881e-06	0.691843	0.659101	0.164526	0.285242
1.5409e-06	0.692075	0.659149	0.164608	0.285288
1.54299e-06	0.692308	0.659198	0.164689	0.285334
1.54509e-06	0.692541	0.659246	0.164771	0.28538
1.54718e-06	0.692775	0.659295	0.164852	0.285426
1.54929e-06	0.693008	0.659344	0.164934	0.285472
1.55139e-06	0.693241	0.659393	0.165016	0.285519
1.5535e-06	0.693475	0.659442	0.165098	0.285565
1.55561e-06	0.693709	0.659491	0.16518	0.285611
1.55772e-06	0.693942	0.65954	0.165262	0.285657
1.55984e-06	0.694176	0.659589	0.165344	0.285704
1.56196e-06	0.694411	0.659638	0.165427	0.28575
1.56408e-06	0.694645	0.659687	0.165509	0.285797
1.56621e-06	0.694879	0.659736	0.165592	0.285843
1.56833e-06	0.695114	0.659786	0.165674	0.28589
1.57046e-06	0.695349	0.659835	0.165757	0.285936
1.5726e-06	0.695583	0.659885	0.16584	0.285983
1.57473e-06	0.695818	0.659934	0.165923	0.28603
1.57687e-06	0.696053	0.659984	0.166006	0.286077
1.57902e-06	0.696289	0.660033	0.166089	0.286124
1.58116e-06	0.696524	0.660083	0.166172	0.286171
1.58331e-06	0.696759	0.660133	0.166256	0.286218
1.58546e-06	0.696995	0.660183	0.166339	0.286265
1.58761e-06	0.697231	0.660232	0.166423	0.286312
1.58977e-06	0.697467	0.660282	0.166506	0.286359
1.59193e-06	0.697703	0.660332	0.16659	0.286406
1.59409e-06	0.697939	0.660382	0.166674	0.286453
1.59626e-06	0.698175	0.660433	0.166758	0.286501
1.59843e-06	0.698412	0.660483	0.166842	0.286548
1.6006e-06	0.698648	0.660533	0.166926	0.286596
1.60277e-06	0.698885	0.660583	0.16701	0.286643
1.60495e-06	0.699122	0.660634	0.167094	0.286691
1.60713e-06	0.699359	0.660684	0.167179	0.286738
1.60932e-06	0.699596	0.660734	0.167263	0.286786
1.6115e-06	0.699833	0.660785	0.167348	0.286834
1.61369e-06	0.70007	0.660836	0.167433	0.286882
1.61588e-06	0.700308	0.660886	0.167518	0.28693
1.61808e-06	0.700545	0.660937	0.167602	0.286977
1.62028e-06	0.700783	0.660988	0.167688	0.287025
1.62248e-06	0.701021	0.661039	0.167773	0.287074
1.62468e-06	0.701259	0.661089	0.167858	0.287122
1.62689e-06	0.701497	0.66114	0.167943	0.28717
1.6291e-06	0.701735	0.661191	0.168029	0.287218
1.63131e-06	0.701974	0.661243	0.168114	0.287266
1.63353e-06	0.702212	0.661294	0.1682	0.287315
1.63575e-06	0.702451	0.661345	0.168286	0.287363
1.63797e-06	0.702689	0.661396	0.168371	0.287412
1.6402e-06	0.702928	0.661447	0.168457	0.28746
1.64243e-06	0.703167	0.661499	0.168543	0.287509
1.64466e-06	0.703407	0.66155	0.168629	0.287557
1.64689e-06	0.703646	0.661602	0.168716	0.287606
1.64913e-06	0.703885	0.661653	0.168802	0.287655
1.65137e-06	0.704125	0.661705	0.168888	0.287704
1.65361e-06	0.704364	0.661757	0.168975	0.287752
1.65586e-06	0.704604	0.661808	0.169062	0.287801
1.65811e-06	0.704844	0.66186	0.169148	0.28785
1.66036e-06	0.705084	0.661912	0.169235	0.287899
1.66262e-06	0.705324	0.661964	0.169322	0.287949
1.66488e-06	0.705565	0.662016	0.169409	0.287998
1.66714e-06	0.705805	0.662068	0.169496	0.288047
1.6694e-06	0.706046	0.66212	0.169584	0.288096
1.67167e-06	0.706286	0.662172	0.169671	0.288146
1.67394e-06	0.706527	0.662225	0.169759	0.288195
1.67622e-06	0.706768	0.662277	0.169846	0.288245
1.67849e-06	0.707009	0.662329	0.169934	0.288294
1.68077e-06	0.70725	0.662382	0.170022	0.288344
1.68306e-06	0.707492	0.662434	0.170109	0.288393
1.68534e-06	0.707733	0.662487	0.170197	0.288443
1.68763e-06	0.707975	0.66254	0.170285	0.288493
1.68993e-06	0.708216	0.662592	0.170374	0.288543
1.69222e-06	0.708458	0.662645	0.170462	0.288593
1.69452e-06	0.7087	0.662698	0.17055	0.288643
1.69682e-06	0.708942	0.662751	0.170639	0.288693
1.69913e-06	0.709184	0.662804	0.170727	0.288743
1.70144e-06	0.709427	0.662857	0.170816	0.288793
1.70375e-06	0.709669	0.66291	0.170905	0.288843
1.70606e-06	0.709912	0.662963	0.170994	0.288893
1.70838e-06	0.710154	0.663016	0.171083	0.288944
1.7107e-06	0.710397	0.663069	0.171172	0.288994
1.71303e-06	0.71064	0.663123	0.171261	0.289045
1.71535e-06	0.710883	0.663176	0.171351	0.289095
1.71768e-06	0.711126	0.663229	0.17144	0.289146
1.72002e-06	0.711369	0.663283	0.17153	0.289196
1.72235e-06	0.711613	0.663336	0.171619	0.289247
1.72469e-06	0.711856	0.66339	0.171709	0.289298
1.72704e-06	0.7121	0.663444	0.171799	0.289349
1.72938e-06	0.712344	0.663498	0.171889	0.2894
1.73173e-06	0.712588	0.663551	0.171979	0.28945
1.73409e-06	0.712832	0.663605	0.172069	0.289502
1.73644e-06	0.713076	0.663659	0.172159	0.289553
1.7388e-06	0.71332	0.663713	0.17225	0.289604
1.74116e-06	0.713564	0.663767	0.17234	0.289655
1.74353e-06	0.713809	0.663822	0.172431	0.289706
1.7459e-06	0.714053	0.663876	0.172521	0.289758
1.74827e-06	0.714298	0.66393	0.172612	0.289809
1.75065e-06	0.714543	0.663984	0.172703	0.28986
1.75302e-06	0.714788	0.664039	0.172794	0.289912
1.75541e-06	0.715033	0.664093	0.172885	0.289963
1.75779e-06	0.715278	0.664148	0.172977	0.290015
1.76018e-06	0.715524	0.664202	0.173068	0.290067
1.76257e-06	0.715769	0.664257	0.173159	0.290119
1.76496e-06	0.716015	0.664312	0.173251	0.29017
1.76736e-06	0.71626	0.664367	0.173343	0.290222
1.76976e-06	0.716506	0.664421	0.173434	0.290274
1.77217e-06	0.716752	0.664476	0.173526	0.290326
1.77457e-06	0.716998	0.664531	0.173618	0.290378
1.77699e-06	0.717244	0.664586	0.17371	0.29043
1.7794e-06	0.71749	0.664642	0.173802	0.290483
1.78182e-06	0.717737	0.664697	0.173895	0.290535
1.78424e-06	0.717983	0.664752	0.173987	0.290587
1.78666e-06	0.71823	0.664807	0.17408	0.29064
1.78909e-06	0.718476	0.664863	0.174172	0.290692
1.79152e-06	0.718723	0.664918	0.174265	0.290745
1.79395e-06	0.71897	0.664974	0.174358	0.290797
1.79639e-06	0.719217	0.665029	0.174451	0.29085
1.79883e-06	0.719464	0.665085	0.174544	0.290903
1.80128e-06	0.719712	0.665141	0.174637	0.290955
1.80372e-06	0.719959	0.665196	0.17473	0.291008
1.80617e-06	0.720206	0.665252	0.174824	0.291061
1.80863e-06	0.720454	0.665308	0.174917	0.291114
1.81108e-06	0.720702	0.665364	0.175011	0.291167
1.81355e-06	0.72095	0.66542	0.175105	0.29122
1.81601e-06	0.721198	0.665476	0.175198	0.291273
1.81848e-06	0.721446	0.665532	0.175292	0.291327
1.82095e-06	0.721694	0.665589	0.175386	0.29138
1.82342e-06	0.721942	0.665645	0.17548	0.291433
1.8259e-06	0.722191	0.665701	0.175575	0.291487
1.82838e-06	0.722439	0.665758	0.175669	0.29154
1.83086e-06	0.722688	0.665814	0.175764	0.291594
1.83335e-06	0.722936	0.665871	0.175858	0.291647
1.83584e-06	0.723185	0.665927	0.175953	0.291701
1.83833e-06	0.723434	0.665984	0.176048	0.291755
1.84083e-06	0.723683	0.666041	0.176143	0.291809
1.84333e-06	0.723932	0.666098	0.176238	0.291862
1.84584e-06	0.724182	0.666155	0.176333	0.291916
1.84835e-06	0.724431	0.666212	0.176428	0.29197
1.85086e-06	0.724681	0.666269	0.176523	0.292024
1.85337e-06	0.72493	0.666326	0.176619	0.292079
1.85589e-06	0.72518	0.666383	0.176714	0.292133
1.85841e-06	0.72543	0.66644	0.17681	0.292187
1.86094e-06	0.72568	0.666497	0.176906	0.292241
1.86346e-06	0.72593	0.666555	0.177002	0.292296
1.86599e-06	0.72618	0.666612	0.177098	0.29235
1.86853e-06	0.72643	0.66667	0.177194	0.292405
1.87107e-06	0.72668	0.666727	0.17729	0.292459
1.87361e-06	0.726931	0.666785	0.177386	0.292514
1.87616e-06	0.727181	0.666843	0.177483	0.292569
1.87871e-06	0.727432	0.6669	0.177579	0.292623
1.88126e-06	0.727683	0.666958	0.177676	0.292678
1.88381e-06	0.727934	0.667016	0.177773	0.292733
1.88637e-06	0.728185	0.667074	0.17787	0.292788
1.88894e-06	0.728436	0.667132	0.177967	0.292843
1.8915e-06	0.728687	0.66719	0.178064	0.292898
1.89407e-06	0.728938	0.667248	0.178161	0.292954
1.89664e-06	0.72919	0.667307	0.178259	0.293009
1.89922e-06	0.729441	0.667365	0.178356	0.293064
1.9018e-06	0.729693	0.667423	0.178454	0.29312
1.90439e-06	0.729944	0.667482	0.178551	0.293175
1.90697e-06	0.730196	0.66754	0.178649	0.29323
1.90956e-06	0.730448	0.667599	0.178747	0.293286
1.91216e-06	0.7307	0.667658	0.178845	0.293342
1.91476e-06	0.730952	0.667716	0.178943	0.293397
1.91736e-06	0.731204	0.667775	0.179041	0.293453
1.91996e-06	0.731457	0.667834	0.17914	0.293509
1.92257e-06	0.731709	0.667893	0.179238	0.293565
1.92518e-06	0.731962	0.667952	0.179337	0.293621
1.9278e-06	0.732214	0.668011	0.179436	0.293677
1.93042e-06	0.732467	0.66807	0.179534	0.293733
1.93304e-06	0.73272	0.668129	0.179633	0.293789
1.93567e-06	0.732973	0.668189	0.179732	0.293846
1.9383e-06	0.733226	0.668248	0.179832	0.293902
1.94093e-06	0.733479	0.668307	0.179931	0.293958
1.94357e-06	0.733732	0.668367	0.18003	0.294015
1.94621e-06	0.733985	0.668427	0.18013	0.294071
1.94885e-06	0.734239	0.668486	0.180229	0.294128
1.9515e-06	0.734492	0.668546	0.180329	0.294185
1.95415e-06	0.734746	0.668606	0.180429	0.294241
1.9568e-06	0.735	0.668665	0.180529	0.294298
1.95946e-06	0.735253	0.668725	0.180629	0.294355
1.96212e-06	0.735507	0.668785	0.180729	0.294412
1.96479e-06	0.735761	0.668845	0.180829	0.294469
1.96746e-06	0.736015	0.668905	0.18093	0.294526
1.97013e-06	0.736269	0.668966	0.18103	0.294583
1.97281e-06	0.736524	0.669026	0.181131	0.29464
1.97549e-06	0.736778	0.669086	0.181232	0.294698
1.97817e-06	0.737033	0.669147	0.181333	0.294755
1.98086e-06	0.737287	0.669207	0.181434	0.294812
1.98355e-06	0.737542	0.669268	0.181535	0.29487
1.98625e-06	0.737796	0.669328	0.181636	0.294927
1.98895e-06	0.738051	0.669389	0.181737	0.294985
1.99165e-06	0.738306	0.66945	0.181839	0.295043
1.99435e-06	0.738561	0.669511	0.18194	0.2951
1.99706e-06	0.738816	0.669571	0.182042	0.295158
1.99978e-06	0.739072	0.669632	0.182144	0.295216
2.00249e-06	0.739327	0.669693	0.182246	0.295274
2.00521e-06	0.739582	0.669754	0.182348	0.295332
2.00794e-06	0.739838	0.669816	0.18245	0.29539
2.01067e-06	0.740093	0.669877	0.182552	0.295448
2.0134e-06	0.740349	0.669938	0.182655	0.295507
2.01613e-06	0.740605	0.67	0.182757	0.295565
2.01887e-06	0.74086	0.670061	0.18286	0.295623
2.02161e-06	0.741116	0.670123	0.182962	0.295682
2.02436e-06	0.741372	0.670184	0.183065	0.29574
2.02711e-06	0.741629	0.670246	0.183168	0.295799
2.02987e-06	0.741885	0.670308	0.183271	0.295858
2.03262e-06	0.742141	0.670369	0.183374	0.295916
2.03538e-06	0.742397	0.670431	0.183478	0.295975
2.03815e-06	0.742654	0.670493	0.183581	0.296034
2.04092e-06	0.74291	0.670555	0.183685	0.296093
2.04369e-06	0.743167	0.670617	0.183788	0.296152
2.04647e-06	0.743424	0.67068	0.183892	0.296211
2.04925e-06	0.74368	0.670742	0.183996	0.29627
2.05203e-06	0.743937	0.670804	0.1841	0.296329
2.05482e-06	0.744194	0.670866	0.184204	0.296389
2.05761e-06	0.744451	0.670929	0.184309	0.296448
2.06041e-06	0.744708	0.670991	0.184413	0.296508
2.06321e-06	0.744966	0.671054	0.184517	0.296567
2.06601e-06	0.745223	0.671117	0.184622	0.296627
2.06882e-06	0.74548	0.671179	0.184727	0.296686
2.07163e-06	0.745738	0.671242	0.184832	0.296746
2.07444e-06	0.745995	0.671305	0.184937	0.296806
2.07726e-06	0.746253	0.671368	0.185042	0.296866
2.08008e-06	0.746511	0.671431	0.185147	0.296926
2.08291e-06	0.746769	0.671494	0.185252	0.296986
2.08574e-06	0.747026	0.671558	0.185358	0.297046
2.08857e-06	0.747284	0.671621	0.185463	0.297106
2.09141e-06	0.747542	0.671684	0.185569	0.297166
2.09425e-06	0.747801	0.671747	0.185675	0.297226
2.0971e-06	0.748059	0.671811	0.185781	0.297287
2.09994e-06	0.748317	0.671875	0.185887	0.297347
2.1028e-06	0.748575	0.671938	0.185993	0.297408
2.10565e-06	0.748834	0.672002	0.186099	0.297468
2.10852e-06	0.749092	0.672066	0.186206	0.297529
2.11138e-06	0.749351	0.672129	0.186312	0.29759
2.11425e-06	0.74961	0.672193	0.186419	0.29765
2.11712e-06	0.749868	0.672257	0.186526	0.297711
2.12e-06	0.750127	0.672321	0.186632	0.297772
2.12288e-06	0.750386	0.672386	0.186739	0.297833
2.12576e-06	0.750645	0.67245	0.186847	0.297894
2.12865e-06	0.750904	0.672514	0.186954	0.297955
2.13154e-06	0.751163	0.672578	0.187061	0.298017
2.13444e-06	0.751423	0.672643	0.187169	0.298078
2.13734e-06	0.751682	0.672707	0.187276	0.298139
2.14024e-06	0.751941	0.672772	0.187384	0.298201
2.14315e-06	0.752201	0.672837	0.187492	0.298262
2.14606e-06	0.75246	0.672901	0.1876	0.298324
2.14898e-06	0.75272	0.672966	0.187708	0.298385
2.1519e-06	0.752979	0.673031	0.187816	0.298447
2.15482e-06	0.753239	0.673096	0.187925	0.298509
2.15775e-06	0.753499	0.673161	0.188033	0.298571
2.16068e-06	0.753759	0.673226	0.188142	0.298633
2.16361e-06	0.754019	0.673291	0.18825	0.298695
2.16655e-06	0.754279	0.673356	0.188359	0.298757
2.1695e-06	0.754539	0.673422	0.188468	0.298819
2.17244e-06	0.754799	0.673487	0.188577	0.298881
2.17539e-06	0.755059	0.673553	0.188686	0.298944
2.17835e-06	0.75532	0.673618	0.188796	0.299006
2.18131e-06	0.75558	0.673684	0.188905	0.299069
2.18427e-06	0.755841	0.673749	0.189015	0.299131
2.18724e-06	0.756101	0.673815	0.189124	0.299194
2.19021e-06	0.756362	0.673881	0.189234	0.299256
2.19319e-06	0.756622	0.673947	0.189344	0.299319
2.19617e-06	0.756883	0.674013	0.189454	0.299382
2.19915e-06	0.757144	0.674079	0.189564	0.299445
2.20214e-06	0.757405	0.674145	0.189675	0.299508
2.20513e-06	0.757666	0.674211	0.189785	0.299571
2.20813e-06	0.757927	0.674278	0.189896	0.299634
2.21113e-06	0.758188	0.674344	0.190006	0.299697
2.21413e-06	0.758449	0.674411	0.190117	0.299761
2.21714e-06	0.75871	0.674477	0.190228	0.299824
2.22015e-06	0.758971	0.674544	0.190339	0.299887
2.22317e-06	0.759232	0.67461	0.19045	0.299951
2.22619e-06	0.759494	0.674677	0.190562	0.300014
2.22921e-06	0.759755	0.674744	0.190673	0.300078
2.23224e-06	0.760017	0.674811	0.190785	0.300142
2.23527e-06	0.760278	0.674878	0.190896	0.300206
2.23831e-06	0.76054	0.674945	0.191008	0.300269
2.24135e-06	0.760802	0.675012	0.19112	0.300333
2.2444e-06	0.761063	0.675079	0.191232	0.300397
2.24745e-06	0.761325	0.675146	0.191344	0.300462
2.2505e-06	0.761587	0.675214	0.191456	0.300526
2.25356e-06	0.761849	0.675281	0.191569	0.30059
2.25662e-06	0.762111	0.675349	0.191681	0.300654
2.25968e-06	0.762373	0.675416	0.191794	0.300719
2.26275e-06	0.762635	0.675484	0.191907	0.300783
2.26583e-06	0.762897	0.675552	0.19202	0.300848
2.26891e-06	0.76316	0.67562	0.192133	0.300912
2.27199e-06	0.763422	0.675688	0.192246	0.300977
2.27508e-06	0.763684	0.675755	0.192359	0.301042
2.27817e-06	0.763947	0.675824	0.192473	0.301107
2.28126e-06	0.764209	0.675892	0.192586	0.301172
2.28436e-06	0.764472	0.67596	0.1927	0.301237
2.28746e-06	0.764734	0.676028	0.192814	0.301302
2.29057e-06	0.764997	0.676097	0.192928	0.301367
2.29368e-06	0.76526	0.676165	0.193042	0.301432
2.2968e-06	0.765522	0.676233	0.193156	0.301497
2.29992e-06	0.765785	0.676302	0.19327	0.301563
2.30304e-06	0.766048	0.676371	0.193385	0.301628
2.30617e-06	0.766311	0.676439	0.193499	0.301694
2.30931e-06	0.766574	0.676508	0.193614	0.30176
2.31244e-06	0.766837	0.676577	0.193729	0.301825
2.31559e-06	0.7671	0.676646	0.193844	0.301891
2.31873e-06	0.767363	0.676715	0.193959	0.301957
2.32188e-06	0.767626	0.676784	0.194074	0.302023
2.32504e-06	0.76789	0.676854	0.194189	0.302089
2.3282e-06	0.768153	0.676923	0.194305	0.302155
2.33136e-06	0.768416	0.676992	0.19442	0.302221
2.33453e-06	0.76868	0.677062	0.194536	0.302287
2.3377e-06	0.768943	0.677131	0.194652	0.302354
2.34087e-06	0.769207	0.677201	0.194768	0.30242
2.34405e-06	0.76947	0.677271	0.194884	0.302486
2.34724e-06	0.769734	0.67734	0.195	0.302553
2.35043e-06	0.769997	0.67741	0.195116	0.30262
2.35362e-06	0.770261	0.67748	0.195233	0.302686
2.35682e-06	0.770525	0.67755	0.195349	0.302753
2.36002e-06	0.770789	0.67762	0.195466	0.30282
2.36323e-06	0.771052	0.67769	0.195583	0.302887
2.36644e-06	0.771316	0.677761	0.1957	0.302954
2.36965e-06	0.77158	0.677831	0.195817	0.303021
2.37287e-06	0.771844	0.677901	0.195934	0.303088
2.37609e-06	0.772108	0.677972	0.196052	0.303155
2.37932e-06	0.772372	0.678042	0.196169	0.303223
2.38256e-06	0.772636	0.678113	0.196287	0.30329
2.38579e-06	0.7729	0.678184	0.196404	0.303358
2.38903e-06	0.773164	0.678254	0.196522	0.303425
2.39228e-06	0.773429	0.678325	0.19664	0.303493
2.39553e-06	0.773693	0.678396	0.196759	0.303561
2.39878e-06	0.773957	0.678467	0.196877	0.303628
2.40204e-06	0.774222	0.678538	0.196995	0.303696
2.40531e-06	0.774486	0.67861	0.197114	0.303764
2.40857e-06	0.77475	0.678681	0.197232	0.303832
2.41185e-06	0.775015	0.678752	0.197351	0.3039
2.41512e-06	0.775279	0.678824	0.19747	0.303969
2.4184e-06	0.775544	0.678895	0.197589	0.304037
2.42169e-06	0.775809	0.678967	0.197708	0.304105
2.42498e-06	0.776073	0.679038	0.197828	0.304174
2.42827e-06	0.776338	0.67911	0.197947	0.304242
2.43157e-06	0.776603	0.679182	0.198067	0.304311
2.43488e-06	0.776867	0.679254	0.198186	0.304379
2.43818e-06	0.777132	0.679326	0.198306	0.304448
2.4415e-06	0.777397	0.679398	0.198426	0.304517
2.44481e-06	0.777662	0.67947	0.198546	0.304586
2.44814e-06	0.777927	0.679542	0.198667	0.304655
2.45146e-06	0.778192	0.679615	0.198787	0.304724
2.45479e-06	0.778456	0.679687	0.198907	0.304793
2.45813e-06	0.778721	0.679759	0.199028	0.304862
2.46147e-06	0.778986	0.679832	0.199149	0.304932
2.46481e-06	0.779252	0.679905	0.19927	0.305001
2.46816e-06	0.779517	0.679977	0.199391	0.305071
2.47151e-06	0.779782	0.68005	0.199512	0.30514
2.47487e-06	0.780047	0.680123	0.199633	0.30521
2.47823e-06	0.780312	0.680196	0.199755	0.305279
2.4816e-06	0.780577	0.680269	0.199876	0.305349
2.48497e-06	0.780843	0.680342	0.199998	0.305419
2.48835e-06	0.781108	0.680415	0.20012	0.305489
2.49173e-06	0.781373	0.680489	0.200242	0.305559
2.49511e-06	0.781638	0.680562	0.200364	0.305629
2.4985e-06	0.781904	0.680635	0.200486	0.305699
2.5019e-06	0.782169	0.680709	0.200608	0.30577
2.5053e-06	0.782435	0.680782	0.200731	0.30584
2.5087e-06	0.7827	0.680856	0.200853	0.30591
2.51211e-06	0.782966	0.68093	0.200976	0.305981
2.51552e-06	0.783231	0.681004	0.201099	0.306052
2.51894e-06	0.783497	0.681078	0.201222	0.306122
2.52236e-06	0.783762	0.681152	0.201345	0.306193
2.52579e-06	0.784028	0.681226	0.201468	0.306264
2.52922e-06	0.784293	0.6813	0.201592	0.306335
2.53266e-06	0.784559	0.681374	0.201715	0.306406
2.5361e-06	0.784825	0.681449	0.201839	0.306477
2.53954e-06	0.78509	0.681523	0.201963	0.306548
2.54299e-06	0.785356	0.681598	0.202087	0.306619
2.54645e-06	0.785622	0.681672	0.202211	0.306691
2.54991e-06	0.785887	0.681747	0.202335	0.306762
2.55337e-06	0.786153	0.681822	0.20246	0.306834
2.55684e-06	0.786419	0.681896	0.202584	0.306905
2.56031e-06	0.786685	0.681971	0.202709	0.306977
2.56379e-06	0.786951	0.682046	0.202833	0.307049
2.56727e-06	0.787216	0.682121	0.202958	0.30712
2.57076e-06	0.787482	0.682197	0.203083	0.307192
2.57426e-06	0.787748	0.682272	0.203208	0.307264
2.57775e-06	0.788014	0.682347	0.203334	0.307336
2.58125e-06	0.78828	0.682423	0.203459	0.307409
2.58476e-06	0.788546	0.682498	0.203585	0.307481
2.58827e-06	0.788812	0.682574	0.20371	0.307553
2.59179e-06	0.789078	0.682649	0.203836	0.307626
2.59531e-06	0.789344	0.682725	0.203962	0.307698
2.59884e-06	0.78961	0.682801	0.204088	0.307771
2.60237e-06	0.789876	0.682877	0.204215	0.307843
2.6059e-06	0.790142	0.682953	0.204341	0.307916
2.60944e-06	0.790408	0.683029	0.204468	0.307989
2.61299e-06	0.790674	0.683105	0.204594	0.308062
2.61654e-06	0.79094	0.683181	0.204721	0.308135
2.62009e-06	0.791206	0.683258	0.204848	0.308208
2.62365e-06	0.791472	0.683334	0.204975	0.308281
2.62722e-06	0.791738	0.683411	0.205102	0.308354
2.63079e-06	0.792004	0.683487	0.205229	0.308428
2.63436e-06	0.792271	0.683564	0.205357	0.308501
2.63794e-06	0.792537	0.683641	0.205485	0.308574
2.64152e-06	0.792803	0.683718	0.205612	0.308648
2.64511e-06	0.793069	0.683794	0.20574	0.308722
2.64871e-06	0.793335	0.683871	0.205868	0.308795
2.6523e-06	0.793601	0.683949	0.205996	0.308869
2.65591e-06	0.793867	0.684026	0.206125	0.308943
2.65952e-06	0.794134	0.684103	0.206253	0.309017
2.66313e-06	0.7944	0.68418	0.206382	0.309091
2.66675e-06	0.794666	0.684258	0.20651	0.309165
2.67037e-06	0.794932	0.684335	0.206639	0.30924
2.674e-06	0.795198	0.684413	0.206768	0.309314
2.67763e-06	0.795465	0.684491	0.206897	0.309388
2.68127e-06	0.795731	0.684568	0.207027	0.309463
2.68491e-06	0.795997	0.684646	0.207156	0.309538
2.68856e-06	0.796263	0.684724	0.207285	0.309612
2.69221e-06	0.79653	0.684802	0.207415	0.309687
2.69587e-06	0.796796	0.68488	0.207545	0.309762
2.69953e-06	0.797062	0.684959	0.207675	0.309837
2.7032e-06	0.797328	0.685037	0.207805	0.309912
2.70687e-06	0.797595	0.685115	0.207935	0.309987
2.71055e-06	0.797861	0.685194	0.208065	0.310062
2.71423e-06	0.798127	0.685272	0.208196	0.310137
2.71792e-06	0.798393	0.685351	0.208327	0.310213
2.72161e-06	0.79866	0.68543	0.208457	0.310288
2.72531e-06	0.798926	0.685508	0.208588	0.310364
2.72901e-06	0.799192	0.685587	0.208719	0.310439
2.73272e-06	0.799458	0.685666	0.208851	0.310515
2.73643e-06	0.799724	0.685745	0.208982	0.310591
2.74015e-06	0.799991	0.685824	0.209113	0.310667
2.74387e-06	0.800257	0.685904	0.209245	0.310743
2.7476e-06	0.800523	0.685983	0.209377	0.310819
2.75133e-06	0.800789	0.686062	0.209509	0.310895
2.75507e-06	0.801056	0.686142	0.209641	0.310971
2.75881e-06	0.801322	0.686221	0.209773	0.311047
2.76256e-06	0.801588	0.686301	0.209905	0.311124
2.76632e-06	0.801854	0.686381	0.210038	0.3112
2.77007e-06	0.80212	0.686461	0.21017	0.311277
2.77384e-06	0.802386	0.686541	0.210303	0.311353
2.77761e-06	0.802653	0.686621	0.210436	0.31143
2.78138e-06	0.802919	0.686701	0.210569	0.311507
2.78516e-06	0.803185	0.686781	0.210702	0.311584
2.78894e-06	0.803451	0.686861	0.210835	0.311661
2.79273e-06	0.803717	0.686941	0.210969	0.311738
2.79653e-06	0.803983	0.687022	0.211102	0.311815
2.80032e-06	0.804249	0.687102	0.211236	0.311892
2.80413e-06	0.804516	0.687183	0.21137	0.31197
2.80794e-06	0.804782	0.687264	0.211504	0.312047
2.81175e-06	0.805048	0.687344	0.211638	0.312125
2.81557e-06	0.805314	0.687425	0.211772	0.312202
2.8194e-06	0.80558	0.687506	0.211907	0.31228
2.82323e-06	0.805846	0.687587	0.212041	0.312358
2.82706e-06	0.806112	0.687668	0.212176	0.312436
2.83091e-06	0.806378	0.68775	0.212311	0.312514
2.83475e-06	0.806644	0.687831	0.212446	0.312592
2.8386e-06	0.80691	0.687912	0.212581	0.31267
2.84246e-06	0.807176	0.687994	0.212716	0.312748
2.84632e-06	0.807442	0.688075	0.212851	0.312826
2.85019e-06	0.807707	0.688157	0.212987	0.312905
2.85406e-06	0.807973	0.688239	0.213123	0.312983
2.85794e-06	0.808239	0.688321	0.213259	0.313062
2.86182e-06	0.808505	0.688403	0.213395	0.31314
2.86571e-06	0.808771	0.688485	0.213531	0.313219
2.8696e-06	0.809037	0.688567	0.213667	0.313298
2.8735e-06	0.809302	0.688649	0.213803	0.313377
2.8774e-06	0.809568	0.688731	0.21394	0.313456
2.88131e-06	0.809834	0.688814	0.214077	0.313535
2.88523e-06	0.8101	0.688896	0.214213	0.313614
2.88915e-06	0.810365	0.688979	0.21435	0.313694
2.89307e-06	0.810631	0.689061	0.214487	0.313773
2.897e-06	0.810897	0.689144	0.214625	0.313852
2.90094e-06	0.811162	0.689227	0.214762	0.313932
2.90488e-06	0.811428	0.68931	0.2149	0.314012
2.90883e-06	0.811693	0.689393	0.215037	0.314091
2.91278e-06	0.811959	0.689476	0.215175	0.314171
2.91674e-06	0.812224	0.689559	0.215313	0.314251
2.9207e-06	0.81249	0.689642	0.215451	0.314331
2.92467e-06	0.812755	0.689725	0.21559	0.314411
2.92864e-06	0.813021	0.689809	0.215728	0.314491
2.93262e-06	0.813286	0.689892	0.215867	0.314572
2.9366e-06	0.813552	0.689976	0.216005	0.314652
2.94059e-06	0.813817	0.69006	0.216144	0.314732
2.94459e-06	0.814082	0.690143	0.216283	0.314813
2.94859e-06	0.814348	0.690227	0.216422	0.314894
2.95259e-06	0.814613	0.690311	0.216562	0.314974
2.95661e-06	0.814878	0.690395	0.216701	0.315055
2.96062e-06	0.815143	0.690479	0.216841	0.315136
2.96464e-06	0.815408	0.690564	0.21698	0.315217
2.96867e-06	0.815673	0.690648	0.21712	0.315298
2.97271e-06	0.815938	0.690732	0.21726	0.315379
2.97674e-06	0.816204	0.690817	0.2174	0.31546
2.98079e-06	0.816469	0.690902	0.217541	0.315542
2.98484e-06	0.816733	0.690986	0.217681	0.315623
2.98889e-06	0.816998	0.691071	0.217822	0.315705
2.99295e-06	0.817263	0.691156	0.217962	0.315786
2.99702e-06	0.817528	0.691241	0.218103	0.315868
3.00109e-06	0.817793	0.691326	0.218244	0.31595
3.00517e-06	0.818058	0.691411	0.218385	0.316032
3.00925e-06	0.818322	0.691496	0.218527	0.316114
3.01334e-06	0.818587	0.691582	0.218668	0.316196
3.01743e-06	0.818852	0.691667	0.21881	0.316278
3.02153e-06	0.819116	0.691752	0.218951	0.31636
3.02564e-06	0.819381	0.691838	0.219093	0.316443
3.02975e-06	0.819646	0.691924	0.219235	0.316525
3.03386e-06	0.81991	0.692009	0.219378	0.316608
3.03799e-06	0.820174	0.692095	0.21952	0.31669
3.04211e-06	0.820439	0.692181	0.219662	0.316773
3.04625e-06	0.820703	0.692267	0.219805	0.316856
3.05039e-06	0.820968	0.692353	0.219948	0.316939
3.05453e-06	0.821232	0.69244	0.220091	0.317022
3.05868e-06	0.821496	0.692526	0.220234	0.317105
3.06284e-06	0.82176	0.692612	0.220377	0.317188
3.067e-06	0.822024	0.692699	0.22052	0.317271
3.07116e-06	0.822288	0.692785	0.220664	0.317355
3.07534e-06	0.822552	0.692872	0.220807	0.317438
3.07951e-06	0.822816	0.692959	0.220951	0.317522
3.0837e-06	0.82308	0.693046	0.221095	0.317605
3.08789e-06	0.823344	0.693133	0.221239	0.317689
3.09208e-06	0.823608	0.69322	0.221383	0.317773
3.09628e-06	0.823872	0.693307	0.221528	0.317857
3.10049e-06	0.824136	0.693394	0.221672	0.317941
3.1047e-06	0.824399	0.693481	0.221817	0.318025
3.10892e-06	0.824663	0.693569	0.221962	0.318109
3.11314e-06	0.824926	0.693656	0.222107	0.318193
3.11737e-06	0.82519	0.693744	0.222252	0.318278
3.12161e-06	0.825453	0.693832	0.222397	0.318362
3.12585e-06	0.825717	0.693919	0.222543	0.318447
3.1301e-06	0.82598	0.694007	0.222688	0.318531
3.13435e-06	0.826243	0.694095	0.222834	0.318616
3.13861e-06	0.826507	0.694183	0.22298	0.318701
3.14287e-06	0.82677	0.694271	0.223126	0.318786
3.14714e-06	0.827033	0.69436	0.223272	0.318871
3.15142e-06	0.827296	0.694448	0.223418	0.318956
3.1557e-06	0.827559	0.694536	0.223565	0.319041
3.15998e-06	0.827822	0.694625	0.223711	0.319127
3.16428e-06	0.828085	0.694713	0.223858	0.319212
3.16858e-06	0.828348	0.694802	0.224005	0.319298
3.17288e-06	0.828611	0.694891	0.224152	0.319383
3.17719e-06	0.828873	0.69498	0.224299	0.319469
3.18151e-06	0.829136	0.695069	0.224447	0.319555
3.18583e-06	0.829398	0.695158	0.224594	0.319641
3.19016e-06	0.829661	0.695247	0.224742	0.319727
3.19449e-06	0.829923	0.695336	0.22489	0.319813
3.19883e-06	0.830186	0.695426	0.225038	0.319899
3.20318e-06	0.830448	0.695515	0.225186	0.319985
3.20753e-06	0.83071	0.695605	0.225334	0.320071
3.21189e-06	0.830973	0.695694	0.225482	0.320158
3.21625e-06	0.831235	0.695784	0.225631	0.320244
3.22062e-06	0.831497	0.695874	0.22578	0.320331
3.225e-06	0.831759	0.695964	0.225928	0.320418
3.22938e-06	0.832021	0.696054	0.226077	0.320505
3.23377e-06	0.832283	0.696144	0.226227	0.320591
3.23816e-06	0.832544	0.696234	0.226376	0.320678
3.24256e-06	0.832806	0.696324	0.226525	0.320766
3.24696e-06	0.833068	0.696415	0.226675	0.320853
3.25138e-06	0.833329	0.696505	0.226825	0.32094
3.25579e-06	0.833591	0.696596	0.226975	0.321028
3.26022e-06	0.833852	0.696686	0.227125	0.321115
3.26465e-06	0.834113	0.696777	0.227275	0.321203
3.26908e-06	0.834375	0.696868	0.227425	0.32129
3.27352e-06	0.834636	0.696959	0.227576	0.321378
3.27797e-06	0.834897	0.69705	0.227726	0.321466
3.28242e-06	0.835158	0.697141	0.227877	0.321554
3.28688e-06	0.835419	0.697232	0.228028	0.321642
3.29135e-06	0.83568	0.697323	0.228179	0.32173
3.29582e-06	0.835941	0.697415	0.228331	0.321818
3.3003e-06	0.836202	0.697506	0.228482	0.321907
3.30478e-06	0.836462	0.697598	0.228633	0.321995
3.30927e-06	0.836723	0.69769	0.228785	0.322084
3.31377e-06	0.836983	0.697781	0.228937	0.322172
3.31827e-06	0.837244	0.697873	0.229089	0.322261
3.32278e-06	0.837504	0.697965	0.229241	0.32235
3.32729e-06	0.837764	0.698057	0.229394	0.322439
3.33181e-06	0.838025	0.69815	0.229546	0.322528
3.33634e-06	0.838285	0.698242	0.229699	0.322617
3.34087e-06	0.838545	0.698334	0.229851	0.322706
3.34541e-06	0.838805	0.698427	0.230004	0.322796
3.34995e-06	0.839065	0.698519	0.230157	0.322885
3.35451e-06	0.839324	0.698612	0.230311	0.322975
3.35906e-06	0.839584	0.698704	0.230464	0.323064
3.36363e-06	0.839844	0.698797	0.230618	0.323154
3.3682e-06	0.840103	0.69889	0.230771	0.323244
3.37277e-06	0.840363	0.698983	0.230925	0.323334
3.37735e-06	0.840622	0.699076	0.231079	0.323424
3.38194e-06	0.840881	0.69917	0.231233	0.323514
3.38654e-06	0.84114	0.699263	0.231388	0.323604
3.39114e-06	0.841399	0.699356	0.231542	0.323694
3.39575e-06	0.841658	0.69945	0.231697	0.323785
3.40036e-06	0.841917	0.699543	0.231851	0.323875
3.40498e-06	0.842176	0.699637	0.232006	0.323966
3.4096e-06	0.842435	0.699731	0.232161	0.324056
3.41424e-06	0.842693	0.699825	0.232317	0.324147
3.41888e-06	0.842952	0.699919	0.232472	0.324238
3.42352e-06	0.84321	0.700013	0.232627	0.324329
3.42817e-06	0.843469	0.700107	0.232783	0.32442
3.43283e-06	0.843727	0.700201	0.232939	0.324511
3.43749e-06	0.843985	0.700295	0.233095	0.324602
3.44216e-06	0.844243	0.70039	0.233251	0.324694
3.44684e-06	0.844501	0.700484	0.233407	0.324785
3.45152e-06	0.844759	0.700579	0.233564	0.324877
3.45621e-06	0.845017	0.700674	0.23372	0.324969
3.46091e-06	0.845274	0.700769	0.233877	0.32506
3.46561e-06	0.845532	0.700864	0.234034	0.325152
3.47032e-06	0.845789	0.700959	0.234191	0.325244
3.47503e-06	0.846047	0.701054	0.234348	0.325336
3.47975e-06	0.846304	0.701149	0.234506	0.325428
3.48448e-06	0.846561	0.701244	0.234663	0.325521
3.48921e-06	0.846818	0.70134	0.234821	0.325613
3.49395e-06	0.847075	0.701435	0.234979	0.325705
3.4987e-06	0.847332	0.701531	0.235137	0.325798
3.50345e-06	0.847589	0.701627	0.235295	0.325891
3.50821e-06	0.847846	0.701722	0.235453	0.325983
3.51298e-06	0.848102	0.701818	0.235612	0.326076
3.51775e-06	0.848359	0.701914	0.23577	0.326169
3.52253e-06	0.848615	0.70201	0.235929	0.326262
3.52732e-06	0.848871	0.702106	0.236088	0.326355
3.53211e-06	0.849127	0.702203	0.236247	0.326449
3.53691e-06	0.849383	0.702299	0.236406	0.326542
3.54171e-06	0.849639	0.702396	0.236566	0.326636
3.54653e-06	0.849895	0.702492	0.236725	0.326729
3.55134e-06	0.850151	0.702589	0.236885	0.326823
3.55617e-06	0.850406	0.702686	0.237045	0.326916
3.561e-06	0.850662	0.702783	0.237205	0.32701
3.56584e-06	0.850917	0.702879	0.237365	0.327104
3.57068e-06	0.851173	0.702977	0.237525	0.327198
3.57553e-06	0.851428	0.703074	0.237686	0.327292
3.58039e-06	0.851683	0.703171	0.237846	0.327387
3.58526e-06	0.851938	0.703268	0.238007	0.327481
3.59013e-06	0.852192	0.703366	0.238168	0.327576
3.595e-06	0.852447	0.703463	0.238329	0.32767
3.59989e-06	0.852702	0.703561	0.23849	0.327765
3.60478e-06	0.852956	0.703659	0.238652	0.32786
3.60968e-06	0.853211	0.703757	0.238813	0.327954
3.61458e-06	0.853465	0.703854	0.238975	0.328049
3.61949e-06	0.853719	0.703952	0.239137	0.328144
3.62441e-06	0.853973	0.704051	0.239299	0.32824
3.62933e-06	0.854227	0.704149	0.239461	0.328335
3.63426e-06	0.854481	0.704247	0.239623	0.32843
3.6392e-06	0.854734	0.704346	0.239786	0.328526
3.64414e-06	0.854988	0.704444	0.239949	0.328621
3.6491e-06	0.855241	0.704543	0.240111	0.328717
3.65405e-06	0.855494	0.704641	0.240274	0.328813
3.65902e-06	0.855748	0.70474	0.240438	0.328909
3.66399e-06	0.856001	0.704839	0.240601	0.329004
3.66897e-06	0.856254	0.704938	0.240764	0.329101
3.67395e-06	0.856506	0.705037	0.240928	0.329197
3.67894e-06	0.856759	0.705137	0.241092	0.329293
3.68394e-06	0.857012	0.705236	0.241255	0.329389
3.68895e-06	0.857264	0.705335	0.24142	0.329486
3.69396e-06	0.857516	0.705435	0.241584	0.329582
3.69898e-06	0.857768	0.705534	0.241748	0.329679
3.704e-06	0.85802	0.705634	0.241913	0.329776
3.70903e-06	0.858272	0.705734	0.242077	0.329873
3.71407e-06	0.858524	0.705834	0.242242	0.32997
3.71912e-06	0.858776	0.705934	0.242407	0.330067
3.72417e-06	0.859027	0.706034	0.242572	0.330164
3.72923e-06	0.859279	0.706134	0.242738	0.330261
3.7343e-06	0.85953	0.706234	0.242903	0.330359
3.73937e-06	0.859781	0.706335	0.243069	0.330456
3.74445e-06	0.860032	0.706435	0.243235	0.330554
3.74954e-06	0.860283	0.706536	0.243401	0.330652
3.75463e-06	0.860534	0.706637	0.243567	0.330749
3.75973e-06	0.860784	0.706737	0.243733	0.330847
3.76484e-06	0.861035	0.706838	0.243899	0.330945
3.76996e-06	0.861285	0.706939	0.244066	0.331043
3.77508e-06	0.861535	0.70704	0.244233	0.331142
3.78021e-06	0.861785	0.707142	0.2444	0.33124
3.78534e-06	0.862035	0.707243	0.244567	0.331338
3.79048e-06	0.862285	0.707344	0.244734	0.331437
3.79563e-06	0.862535	0.707446	0.244901	0.331536
3.80079e-06	0.862784	0.707547	0.245069	0.331634
3.80595e-06	0.863034	0.707649	0.245237	0.331733
3.81113e-06	0.863283	0.707751	0.245404	0.331832
3.8163e-06	0.863532	0.707853	0.245572	0.331931
3.82149e-06	0.863781	0.707955	0.245741	0.33203
3.82668e-06	0.86403	0.708057	0.245909	0.33213
3.83188e-06	0.864279	0.708159	0.246077	0.332229
3.83708e-06	0.864527	0.708261	0.246246	0.332328
3.8423e-06	0.864775	0.708364	0.246415	0.332428
3.84752e-06	0.865024	0.708466	0.246584	0.332528
3.85274e-06	0.865272	0.708569	0.246753	0.332627
3.85798e-06	0.86552	0.708671	0.246922	0.332727
3.86322e-06	0.865768	0.708774	0.247092	0.332827
3.86847e-06	0.866015	0.708877	0.247261	0.332927
3.87372e-06	0.866263	0.70898	0.247431	0.333028
3.87899e-06	0.86651	0.709083	0.247601	0.333128
3.88426e-06	0.866757	0.709186	0.247771	0.333228
3.88953e-06	0.867004	0.70929	0.247941	0.333329
3.89482e-06	0.867251	0.709393	0.248112	0.333429
3.90011e-06	0.867498	0.709497	0.248282	0.33353
3.90541e-06	0.867745	0.7096	0.248453	0.333631
3.91071e-06	0.867991	0.709704	0.248624	0.333732
3.91603e-06	0.868238	0.709808	0.248795	0.333833
3.92135e-06	0.868484	0.709912	0.248966	0.333934
3.92668e-06	0.86873	0.710016	0.249137	0.334035
3.93201e-06	0.868976	0.71012	0.249309	0.334137
3.93735e-06	0.869221	0.710224	0.249481	0.334238
3.9427e-06	0.869467	0.710328	0.249652	0.33434
3.94806e-06	0.869712	0.710433	0.249824	0.334441
3.95342e-06	0.869958	0.710537	0.249997	0.334543
3.95879e-06	0.870203	0.710642	0.250169	0.334645
3.96417e-06	0.870448	0.710746	0.250341	0.334747
3.96956e-06	0.870692	0.710851	0.250514	0.334849
3.97495e-06	0.870937	0.710956	0.250687	0.334951
3.98035e-06	0.871182	0.711061	0.25086	0.335054
3.98576e-06	0.871426	0.711166	0.251033	0.335156
3.99117e-06	0.87167	0.711271	0.251206	0.335258
3.99659e-06	0.871914	0.711377	0.251379	0.335361
4.00202e-06	0.872158	0.711482	0.251553	0.335464
4.00746e-06	0.872402	0.711588	0.251727	0.335567
4.01291e-06	0.872645	0.711693	0.251901	0.33567
4.01836e-06	0.872888	0.711799	0.252075	0.335773
4.02382e-06	0.873132	0.711905	0.252249	0.335876
4.02928e-06	0.873375	0.712011	0.252423	0.335979
4.03476e-06	0.873618	0.712117	0.252598	0.336082
4.04024e-06	0.87386	0.712223	0.252773	0.336186
4.04573e-06	0.874103	0.712329	0.252948	0.336289
4.05123e-06	0.874345	0.712435	0.253123	0.336393
4.05673e-06	0.874587	0.712542	0.253298	0.336497
4.06224e-06	0.874829	0.712648	0.253473	0.336601
4.06776e-06	0.875071	0.712755	0.253649	0.336705
4.07329e-06	0.875313	0.712862	0.253824	0.336809
4.07882e-06	0.875555	0.712968	0.254	0.336913
4.08436e-06	0.875796	0.713075	0.254176	0.337017
4.08991e-06	0.876037	0.713182	0.254352	0.337122
4.09547e-06	0.876278	0.713289	0.254529	0.337226
4.10103e-06	0.876519	0.713397	0.254705	0.337331
4.1066e-06	0.87676	0.713504	0.254882	0.337436
4.11218e-06	0.877	0.713611	0.255059	0.33754
4.11777e-06	0.87724	0.713719	0.255236	0.337645
4.12336e-06	0.877481	0.713827	0.255413	0.33775
4.12896e-06	0.877721	0.713934	0.25559	0.337856
4.13457e-06	0.87796	0.714042	0.255768	0.337961
4.14019e-06	0.8782	0.71415	0.255945	0.338066
4.14582e-06	0.87844	0.714258	0.256123	0.338172
4.15145e-06	0.878679	0.714366	0.256301	0.338277
4.15709e-06	0.878918	0.714475	0.256479	0.338383
4.16274e-06	0.879157	0.714583	0.256657	0.338489
4.16839e-06	0.879396	0.714691	0.256836	0.338595
4.17405e-06	0.879634	0.7148	0.257014	0.338701
4.17973e-06	0.879873	0.714909	0.257193	0.338807
4.1854e-06	0.880111	0.715017	0.257372	0.338913
4.19109e-06	0.880349	0.715126	0.257551	0.33902
4.19678e-06	0.880587	0.715235	0.25773	0.339126
4.20249e-06	0.880825	0.715344	0.25791	0.339233
4.2082e-06	0.881062	0.715454	0.258089	0.339339
4.21391e-06	0.881299	0.715563	0.258269	0.339446
4.21964e-06	0.881537	0.715672	0.258449	0.339553
4.22537e-06	0.881774	0.715782	0.258629	0.33966
4.23111e-06	0.88201	0.715891	0.258809	0.339767
4.23686e-06	0.882247	0.716001	0.258989	0.339874
4.24262e-06	0.882483	0.716111	0.25917	0.339982
4.24838e-06	0.88272	0.716221	0.259351	0.340089
4.25415e-06	0.882956	0.716331	0.259531	0.340197
4.25993e-06	0.883191	0.716441	0.259712	0.340304
4.26572e-06	0.883427	0.716551	0.259894	0.340412
4.27151e-06	0.883663	0.716661	0.260075	0.34052
4.27732e-06	0.883898	0.716772	0.260256	0.340628
4.28313e-06	0.884133	0.716882	0.260438	0.340736
4.28895e-06	0.884368	0.716993	0.26062	0.340844
4.29477e-06	0.884603	0.717104	0.260802	0.340953
4.30061e-06	0.884837	0.717214	0.260984	0.341061
4.30645e-06	0.885071	0.717325	0.261166	0.34117
4.3123e-06	0.885306	0.717436	0.261349	0.341278
4.31816e-06	0.88554	0.717547	0.261531	0.341387
4.32403e-06	0.885773	0.717659	0.261714	0.341496
4.3299e-06	0.886007	0.71777	0.261897	0.341605
4.33578e-06	0.88624	0.717881	0.26208	0.341714
4.34167e-06	0.886473	0.717993	0.262264	0.341823
4.34757e-06	0.886706	0.718105	0.262447	0.341932
4.35348e-06	0.886939	0.718216	0.262631	0.342042
4.35939e-06	0.887172	0.718328	0.262814	0.342151
4.36532e-06	0.887404	0.71844	0.262998	0.342261
4.37125e-06	0.887636	0.718552	0.263182	0.342371
4.37719e-06	0.887868	0.718664	0.263367	0.34248
4.38313e-06	0.8881	0.718777	0.263551	0.34259
4.38909e-06	0.888332	0.718889	0.263736	0.3427
4.39505e-06	0.888563	0.719002	0.263921	0.342811
4.40102e-06	0.888794	0.719114	0.264105	0.342921
4.407e-06	0.889025	0.719227	0.26429	0.343031
4.41299e-06	0.889256	0.71934	0.264476	0.343142
4.41898e-06	0.889487	0.719453	0.264661	0.343252
4.42499e-06	0.889717	0.719565	0.264847	0.343363
4.431e-06	0.889947	0.719679	0.265032	0.343474
4.43702e-06	0.890177	0.719792	0.265218	0.343585
4.44305e-06	0.890407	0.719905	0.265404	0.343696
4.44908e-06	0.890637	0.720019	0.265591	0.343807
4.45513e-06	0.890866	0.720132	0.265777	0.343918
4.46118e-06	0.891095	0.720246	0.265964	0.34403
4.46724e-06	0.891324	0.720359	0.26615	0.344141
4.47331e-06	0.891553	0.720473	0.266337	0.344253
4.47939e-06	0.891782	0.720587	0.266524	0.344365
4.48547e-06	0.89201	0.720701	0.266711	0.344476
4.49157e-06	0.892238	0.720815	0.266899	0.344588
4.49767e-06	0.892466	0.72093	0.267086	0.3447
4.50378e-06	0.892694	0.721044	0.267274	0.344813
4.5099e-06	0.892921	0.721158	0.267462	0.344925
4.51603e-06	0.893149	0.721273	0.26765	0.345037
4.52216e-06	0.893376	0.721388	0.267838	0.34515
4.5283e-06	0.893603	0.721502	0.268026	0.345262
4.53446e-06	0.893829	0.721617	0.268215	0.345375
4.54062e-06	0.894056	0.721732	0.268403	0.345488
4.54679e-06	0.894282	0.721847	0.268592	0.345601
4.55296e-06	0.894508	0.721962	0.268781	0.345714
4.55915e-06	0.894734	0.722078	0.26897	0.345827
4.56534e-06	0.89496	0.722193	0.26916	0.34594
4.57155e-06	0.895185	0.722309	0.269349	0.346054
4.57776e-06	0.89541	0.722424	0.269539	0.346167
4.58398e-06	0.895635	0.72254	0.269729	0.346281
4.5902e-06	0.89586	0.722656	0.269919	0.346395
4.59644e-06	0.896085	0.722772	0.270109	0.346508
4.60268e-06	0.896309	0.722888	0.270299	0.346622
4.60894e-06	0.896533	0.723004	0.270489	0.346736
4.6152e-06	0.896757	0.72312	0.27068	0.346851
4.62147e-06	0.896981	0.723236	0.270871	0.346965
4.62775e-06	0.897204	0.723353	0.271062	0.347079
4.63403e-06	0.897427	0.723469	0.271253	0.347194
4.64033e-06	0.89765	0.723586	0.271444	0.347308
4.64663e-06	0.897873	0.723703	0.271636	0.347423
4.65295e-06	0.898096	0.723819	0.271827	0.347538
4.65927e-06	0.898318	0.723936	0.272019	0.347653
4.6656e-06	0.89854	0.724053	0.272211	0.347768
4.67194e-06	0.898762	0.724171	0.272403	0.347883
4.67828e-06	0.898984	0.724288	0.272595	0.347999
4.68464e-06	0.899205	0.724405	0.272788	0.348114
4.69101e-06	0.899426	0.724523	0.27298	0.348229
4.69738e-06	0.899647	0.72464	0.273173	0.348345
4.70376e-06	0.899868	0.724758	0.273366	0.348461
4.71015e-06	0.900089	0.724876	0.273559	0.348577
4.71655e-06	0.900309	0.724994	0.273752	0.348693
4.72296e-06	0.900529	0.725112	0.273946	0.348809
4.72937e-06	0.900749	0.72523	0.274139	0.348925
4.7358e-06	0.900968	0.725348	0.274333	0.349041
4.74223e-06	0.901188	0.725466	0.274527	0.349158
4.74868e-06	0.901407	0.725585	0.274721	0.349274
4.75513e-06	0.901626	0.725703	0.274915	0.349391
4.76159e-06	0.901845	0.725822	0.27511	0.349508
4.76806e-06	0.902063	0.72594	0.275304	0.349625
4.77453e-06	0.902281	0.726059	0.275499	0.349742
4.78102e-06	0.902499	0.726178	0.275694	0.349859
4.78752e-06	0.902717	0.726297	0.275889	0.349976
4.79402e-06	0.902935	0.726416	0.276084	0.350093
4.80053e-06	0.903152	0.726536	0.276279	0.350211
4.80706e-06	0.903369	0.726655	0.276475	0.350328
4.81359e-06	0.903586	0.726775	0.276671	0.350446
4.82013e-06	0.903803	0.726894	0.276866	0.350564
4.82667e-06	0.904019	0.727014	0.277062	0.350682
4.83323e-06	0.904235	0.727134	0.277259	0.3508
4.8398e-06	0.904451	0.727253	0.277455	0.350918
4.84637e-06	0.904667	0.727373	0.277651	0.351036
4.85296e-06	0.904882	0.727494	0.277848	0.351154
4.85955e-06	0.905098	0.727614	0.278045	0.351273
4.86615e-06	0.905313	0.727734	0.278242	0.351391
4.87276e-06	0.905527	0.727854	0.278439	0.35151
4.87938e-06	0.905742	0.727975	0.278636	0.351629
4.88601e-06	0.905956	0.728096	0.278834	0.351748
4.89265e-06	0.90617	0.728216	0.279032	0.351867
4.8993e-06	0.906384	0.728337	0.279229	0.351986
4.90595e-06	0.906597	0.728458	0.279427	0.352105
4.91262e-06	0.906811	0.728579	0.279626	0.352225
4.91929e-06	0.907024	0.7287	0.279824	0.352344
4.92598e-06	0.907236	0.728821	0.280022	0.352464
4.93267e-06	0.907449	0.728943	0.280221	0.352583
4.93937e-06	0.907661	0.729064	0.28042	0.352703
4.94608e-06	0.907873	0.729186	0.280619	0.352823
4.9528e-06	0.908085	0.729308	0.280818	0.352943
4.95953e-06	0.908297	0.729429	0.281017	0.353063
4.96627e-06	0.908508	0.729551	0.281217	0.353184
4.97302e-06	0.908719	0.729673	0.281416	0.353304
4.97977e-06	0.90893	0.729795	0.281616	0.353425
4.98654e-06	0.909141	0.729917	0.281816	0.353545
4.99331e-06	0.909351	0.73004	0.282016	0.353666
5.0001e-06	0.909561	0.730162	0.282216	0.353787
5.00689e-06	0.909771	0.730285	0.282417	0.353908
5.01369e-06	0.909981	0.730407	0.282617	0.354029
5.0205e-06	0.91019	0.73053	0.282818	0.35415
5.02732e-06	0.910399	0.730653	0.283019	0.354272
5.03415e-06	0.910608	0.730776	0.28322	0.354393
5.04099e-06	0.910817	0.730899	0.283421	0.354515
5.04784e-06	0.911025	0.731022	0.283623	0.354636
5.0547e-06	0.911233	0.731145	0.283824	0.354758
5.06157e-06	0.911441	0.731269	0.284026	0.35488
5.06844e-06	0.911649	0.731392	0.284228	0.355002
5.07533e-06	0.911856	0.731516	0.28443	0.355124
5.08222e-06	0.912063	0.731639	0.284632	0.355246
5.08913e-06	0.91227	0.731763	0.284835	0.355369
5.09604e-06	0.912476	0.731887	0.285037	0.355491
5.10297e-06	0.912683	0.732011	0.28524	0.355614
5.1099e-06	0.912889	0.732135	0.285443	0.355737
5.11684e-06	0.913095	0.732259	0.285646	0.355859
5.12379e-06	0.9133	0.732384	0.285849	0.355982
5.13075e-06	0.913506	0.732508	0.286053	0.356105
5.13772e-06	0.913711	0.732632	0.286256	0.356229
5.1447e-06	0.913916	0.732757	0.28646	0.356352
5.15169e-06	0.91412	0.732882	0.286664	0.356475
5.15869e-06	0.914324	0.733007	0.286868	0.356599
5.1657e-06	0.914528	0.733132	0.287072	0.356722
5.17272e-06	0.914732	0.733257	0.287276	0.356846
5.17975e-06	0.914936	0.733382	0.287481	0.35697
5.18678e-06	0.915139	0.733507	0.287685	0.357094
5.19383e-06	0.915342	0.733632	0.28789	0.357218
5.20089e-06	0.915545	0.733758	0.288095	0.357342
5.20795e-06	0.915747	0.733883	0.288301	0.357467
5.21503e-06	0.915949	0.734009	0.288506	0.357591
5.22211e-06	0.916151	0.734135	0.288711	0.357716
5.22921e-06	0.916353	0.734261	0.288917	0.35784
5.23631e-06	0.916554	0.734387	0.289123	0.357965
5.24343e-06	0.916756	0.734513	0.289329	0.35809
5.25055e-06	0.916956	0.734639	0.289535	0.358215
5.25768e-06	0.917157	0.734765	0.289741	0.35834
5.26483e-06	0.917357	0.734892	0.289948	0.358466
5.27198e-06	0.917558	0.735018	0.290154	0.358591
5.27914e-06	0.917757	0.735145	0.290361	0.358716
5.28631e-06	0.917957	0.735272	0.290568	0.358842
5.2935e-06	0.918156	0.735398	0.290775	0.358968
5.30069e-06	0.918355	0.735525	0.290982	0.359094
5.30789e-06	0.918554	0.735652	0.29119	0.35922
5.3151e-06	0.918753	0.735779	0.291398	0.359346
5.32232e-06	0.918951	0.735907	0.291605	0.359472
5.32955e-06	0.919149	0.736034	0.291813	0.359598
5.33679e-06	0.919347	0.736162	0.292021	0.359725
5.34404e-06	0.919544	0.736289	0.29223	0.359851
5.3513e-06	0.919741	0.736417	0.292438	0.359978
5.35857e-06	0.919938	0.736545	0.292647	0.360105
5.36585e-06	0.920135	0.736672	0.292855	0.360231
5.37314e-06	0.920331	0.7368	0.293064	0.360358
5.38044e-06	0.920527	0.736929	0.293273	0.360486
5.38775e-06	0.920723	0.737057	0.293483	0.360613
5.39507e-06	0.920919	0.737185	0.293692	0.36074
5.4024e-06	0.921114	0.737313	0.293901	0.360868
5.40974e-06	0.921309	0.737442	0.294111	0.360995
5.41709e-06	0.921504	0.737571	0.294321	0.361123
5.42445e-06	0.921698	0.737699	0.294531	0.361251
5.43182e-06	0.921892	0.737828	0.294741	0.361379
5.4392e-06	0.922086	0.737957	0.294952	0.361507
5.44659e-06	0.92228	0.738086	0.295162	0.361635
5.45399e-06	0.922473	0.738215	0.295373	0.361763
5.4614e-06	0.922666	0.738344	0.295584	0.361892
5.46882e-06	0.922859	0.738474	0.295795	0.36202
5.47625e-06	0.923052	0.738603	0.296006	0.362149
5.48369e-06	0.923244	0.738733	0.296217	0.362278
5.49114e-06	0.923436	0.738863	0.296429	0.362407
5.4986e-06	0.923627	0.738992	0.29664	0.362536
5.50607e-06	0.923819	0.739122	0.296852	0.362665
5.51355e-06	0.92401	0.739252	0.297064	0.362794
5.52104e-06	0.924201	0.739382	0.297276	0.362923
5.52854e-06	0.924391	0.739512	0.297489	0.363053
5.53605e-06	0.924582	0.739643	0.297701	0.363182
5.54357e-06	0.924772	0.739773	0.297914	0.363312
5.5511e-06	0.924962	0.739904	0.298126	0.363442
5.55865e-06	0.925151	0.740034	0.298339	0.363572
5.5662e-06	0.92534	0.740165	0.298552	0.363702
5.57376e-06	0.925529	0.740296	0.298766	0.363832
5.58133e-06	0.925718	0.740427	0.298979	0.363962
5.58892e-06	0.925906	0.740558	0.299193	0.364093
5.59651e-06	0.926094	0.740689	0.299407	0.364223
5.60411e-06	0.926282	0.74082	0.29962	0.364354
5.61173e-06	0.92647	0.740952	0.299834	0.364485
5.61935e-06	0.926657	0.741083	0.300049	0.364616
5.62698e-06	0.926844	0.741215	0.300263	0.364747
5.63463e-06	0.92703	0.741346	0.300478	0.364878
5.64228e-06	0.927217	0.741478	0.300692	0.365009
5.64995e-06	0.927403	0.74161	0.300907	0.36514
5.65763e-06	0.927589	0.741742	0.301122	0.365272
5.66531e-06	0.927774	0.741874	0.301337	0.365403
5.67301e-06	0.927959	0.742006	0.301553	0.365535
5.68072e-06	0.928144	0.742138	0.301768	0.365667
5.68843e-06	0.928329	0.742271	0.301984	0.365799
5.69616e-06	0.928513	0.742403	0.3022	0.365931
5.7039e-06	0.928697	0.742536	0.302416	0.366063
5.71165e-06	0.928881	0.742669	0.302632	0.366195
5.71941e-06	0.929065	0.742801	0.302848	0.366328
5.72718e-06	0.929248	0.742934	0.303065	0.36646
5.73496e-06	0.929431	0.743067	0.303281	0.366593
5.74275e-06	0.929614	0.7432	0.303498	0.366726
5.75055e-06	0.929796	0.743334	0.303715	0.366859
5.75837e-06	0.929978	0.743467	0.303932	0.366992
5.76619e-06	0.93016	0.7436	0.304149	0.367125
5.77402e-06	0.930341	0.743734	0.304367	0.367258
5.78187e-06	0.930523	0.743868	0.304584	0.367392
5.78972e-06	0.930704	0.744001	0.304802	0.367525
5.79759e-06	0.930884	0.744135	0.30502	0.367659
5.80547e-06	0.931064	0.744269	0.305238	0.367792
5.81335e-06	0.931245	0.744403	0.305456	0.367926
5.82125e-06	0.931424	0.744537	0.305675	0.36806
5.82916e-06	0.931604	0.744672	0.305893	0.368194
5.83708e-06	0.931783	0.744806	0.306112	0.368328
5.84501e-06	0.931962	0.744941	0.306331	0.368463
5.85295e-06	0.93214	0.745075	0.30655	0.368597
5.8609e-06	0.932319	0.74521	0.306769	0.368732
5.86886e-06	0.932497	0.745345	0.306988	0.368866
5.87684e-06	0.932674	0.74548	0.307208	0.369001
5.88482e-06	0.932852	0.745615	0.307428	0.369136
5.89282e-06	0.933029	0.74575	0.307647	0.369271
5.90082e-06	0.933206	0.745885	0.307867	0.369406
5.90884e-06	0.933382	0.74602	0.308087	0.369541
5.91687e-06	0.933559	0.746156	0.308308	0.369677
5.92491e-06	0.933735	0.746291	0.308528	0.369812
5.93295e-06	0.93391	0.746427	0.308749	0.369948
5.94102e-06	0.934086	0.746562	0.30897	0.370084
5.94909e-06	0.934261	0.746698	0.30919	0.37022
5.95717e-06	0.934435	0.746834	0.309412	0.370356
5.96526e-06	0.93461	0.74697	0.309633	0.370492
5.97337e-06	0.934784	0.747106	0.309854	0.370628
5.98148e-06	0.934958	0.747243	0.310076	0.370764
5.98961e-06	0.935131	0.747379	0.310297	0.370901
5.99775e-06	0.935305	0.747515	0.310519	0.371037
6.00589e-06	0.935478	0.747652	0.310741	0.371174
6.01405e-06	0.93565	0.747789	0.310963	0.371311
6.02222e-06	0.935823	0.747925	0.311186	0.371448
6.03041e-06	0.935995	0.748062	0.311408	0.371585
6.0386e-06	0.936167	0.748199	0.311631	0.371722
6.0468e-06	0.936338	0.748336	0.311854	0.371859
6.05502e-06	0.936509	0.748474	0.312077	0.371997
6.06324e-06	0.93668	0.748611	0.3123	0.372134
6.07148e-06	0.936851	0.748748	0.312523	0.372272
6.07973e-06	0.937021	0.748886	0.312746	0.372409
6.08799e-06	0.937191	0.749023	0.31297	0.372547
6.09626e-06	0.937361	0.749161	0.313194	0.372685
6.10454e-06	0.93753	0.749299	0.313418	0.372823
6.11284e-06	0.937699	0.749437	0.313642	0.372962
6.12114e-06	0.937868	0.749575	0.313866	0.3731
6.12946e-06	0.938037	0.749713	0.31409	0.373238
6.13778e-06	0.938205	0.749851	0.314315	0.373377
6.14612e-06	0.938373	0.749989	0.314539	0.373516
6.15447e-06	0.93854	0.750128	0.314764	0.373655
6.16283e-06	0.938708	0.750266	0.314989	0.373794
6.17121e-06	0.938875	0.750405	0.315214	0.373933
6.17959e-06	0.939041	0.750544	0.31544	0.374072
6.18799e-06	0.939208	0.750682	0.315665	0.374211
6.19639e-06	0.939374	0.750821	0.315891	0.37435
6.20481e-06	0.939539	0.75096	0.316117	0.37449
6.21324e-06	0.939705	0.751099	0.316342	0.37463
6.22168e-06	0.93987	0.751239	0.316569	0.374769
6.23014e-06	0.940035	0.751378	0.316795	0.374909
6.2386e-06	0.940199	0.751517	0.317021	0.375049
6.24708e-06	0.940364	0.751657	0.317248	0.375189
6.25556e-06	0.940528	0.751797	0.317474	0.37533
6.26406e-06	0.940691	0.751936	0.317701	0.37547
6.27257e-06	0.940855	0.752076	0.317928	0.375611
6.28109e-06	0.941018	0.752216	0.318155	0.375751
6.28963e-06	0.94118	0.752356	0.318383	0.375892
6.29817e-06	0.941343	0.752496	0.31861	0.376033
6.30673e-06	0.941505	0.752637	0.318838	0.376174
6.3153e-06	0.941667	0.752777	0.319065	0.376315
6.32388e-06	0.941828	0.752917	0.319293	0.376456
6.33247e-06	0.941989	0.753058	0.319521	0.376597
6.34107e-06	0.94215	0.753199	0.31975	0.376739
6.34969e-06	0.942311	0.753339	0.319978	0.37688
6.35831e-06	0.942471	0.75348	0.320207	0.377022
6.36695e-06	0.942631	0.753621	0.320435	0.377164
6.3756e-06	0.942791	0.753762	0.320664	0.377306
6.38426e-06	0.94295	0.753904	0.320893	0.377448
6.39294e-06	0.943109	0.754045	0.321122	0.37759
6.40162e-06	0.943268	0.754186	0.321352	0.377732
6.41032e-06	0.943426	0.754328	0.321581	0.377875
6.41903e-06	0.943584	0.754469	0.321811	0.378017
6.42775e-06	0.943742	0.754611	0.32204	0.37816
6.43648e-06	0.943899	0.754753	0.32227	0.378303
6.44523e-06	0.944057	0.754895	0.3225	0.378445
6.45398e-06	0.944214	0.755037	0.322731	0.378588
6.46275e-06	0.94437	0.755179	0.322961	0.378732
6.47153e-06	0.944526	0.755321	0.323191	0.378875
6.48032e-06	0.944682	0.755463	0.323422	0.379018
6.48913e-06	0.944838	0.755606	0.323653	0.379162
6.49794e-06	0.944993	0.755748	0.323884	0.379305
6.50677e-06	0.945148	0.755891	0.324115	0.379449
6.51561e-06	0.945303	0.756033	0.324346	0.379593
6.52446e-06	0.945457	0.756176	0.324578	0.379737
6.53333e-06	0.945611	0.756319	0.324809	0.379881
6.5422e-06	0.945765	0.756462	0.325041	0.380025
6.55109e-06	0.945919	0.756605	0.325273	0.380169
6.55999e-06	0.946072	0.756748	0.325505	0.380314
6.5689e-06	0.946225	0.756892	0.325737	0.380458
6.57783e-06	0.946377	0.757035	0.325969	0.380603
6.58676e-06	0.946529	0.757178	0.326202	0.380748
6.59571e-06	0.946681	0.757322	0.326434	0.380893
6.60467e-06	0.946833	0.757466	0.326667	0.381038
6.61365e-06	0.946984	0.75761	0.3269	0.381183
6.62263e-06	0.947135	0.757753	0.327133	0.381328
6.63163e-06	0.947286	0.757897	0.327366	0.381473
6.64064e-06	0.947436	0.758041	0.3276	0.381619
6.64966e-06	0.947586	0.758186	0.327833	0.381764
6.6587e-06	0.947736	0.75833	0.328067	0.38191
6.66774e-06	0.947885	0.758474	0.328301	0.382056
6.6768e-06	0.948034	0.758619	0.328535	0.382202
6.68587e-06	0.948183	0.758763	0.328769	0.382348
6.69496e-06	0.948332	0.758908	0.329003	0.382494
6.70405e-06	0.94848	0.759053	0.329238	0.382641
6.71316e-06	0.948628	0.759198	0.329472	0.382787
6.72228e-06	0.948775	0.759343	0.329707	0.382934
6.73141e-06	0.948922	0.759488	0.329942	0.38308
6.74056e-06	0.949069	0.759633	0.330177	0.383227
6.74971e-06	0.949216	0.759778	0.330412	0.383374
6.75888e-06	0.949362	0.759924	0.330647	0.383521
6.76807e-06	0.949508	0.760069	0.330883	0.383668
6.77726e-06	0.949654	0.760215	0.331118	0.383815
6.78647e-06	0.949799	0.760361	0.331354	0.383963
6.79569e-06	0.949944	0.760506	0.33159	0.38411
6.80492e-06	0.950089	0.760652	0.331826	0.384258
6.81417e-06	0.950233	0.760798	0.332062	0.384406
6.82342e-06	0.950377	0.760944	0.332298	0.384554
6.8327e-06	0.950521	0.76109	0.332535	0.384702
6.84198e-06	0.950664	0.761237	0.332771	0.38485
6.85127e-06	0.950807	0.761383	0.333008	0.384998
6.86058e-06	0.95095	0.76153	0.333245	0.385146
6.8699e-06	0.951093	0.761676	0.333482	0.385295
6.87924e-06	0.951235	0.761823	0.333719	0.385443
6.88858e-06	0.951377	0.76197	0.333957	0.385592
6.89794e-06	0.951518	0.762116	0.334194	0.385741
6.90731e-06	0.95166	0.762263	0.334432	0.38589
6.9167e-06	0.951801	0.76241	0.33467	0.386039
6.92609e-06	0.951941	0.762558	0.334908	0.386188
6.9355e-06	0.952081	0.762705	0.335146	0.386337
6.94492e-06	0.952221	0.762852	0.335384	0.386487
6.95436e-06	0.952361	0.763	0.335622	0.386636
6.96381e-06	0.9525	0.763147	0.335861	0.386786
6.97327e-06	0.952639	0.763295	0.336099	0.386936
6.98274e-06	0.952778	0.763443	0.336338	0.387086
6.99223e-06	0.952917	0.76359	0.336577	0.387236
7.00173e-06	0.953055	0.763738	0.336816	0.387386
7.01124e-06	0.953192	0.763886	0.337055	0.387536
7.02077e-06	0.95333	0.764034	0.337295	0.387686
7.03031e-06	0.953467	0.764183	0.337534	0.387837
7.03986e-06	0.953604	0.764331	0.337774	0.387987
7.04942e-06	0.95374	0.764479	0.338014	0.388138
7.059e-06	0.953876	0.764628	0.338254	0.388289
7.06859e-06	0.954012	0.764777	0.338494	0.38844
7.07819e-06	0.954148	0.764925	0.338734	0.388591
7.08781e-06	0.954283	0.765074	0.338974	0.388742
7.09744e-06	0.954418	0.765223	0.339215	0.388893
7.10708e-06	0.954553	0.765372	0.339456	0.389045
7.11674e-06	0.954687	0.765521	0.339696	0.389196
7.1264e-06	0.954821	0.76567	0.339937	0.389348
7.13609e-06	0.954955	0.76582	0.340178	0.3895
7.14578e-06	0.955088	0.765969	0.34042	0.389652
7.15549e-06	0.955221	0.766118	0.340661	0.389804
7.16521e-06	0.955354	0.766268	0.340903	0.389956
7.17494e-06	0.955486	0.766418	0.341144	0.390108
7.18469e-06	0.955618	0.766567	0.341386	0.390261
7.19445e-06	0.95575	0.766717	0.341628	0.390413
7.20423e-06	0.955881	0.766867	0.34187	0.390566
7.21402e-06	0.956012	0.767017	0.342112	0.390718
7.22382e-06	0.956143	0.767167	0.342355	0.390871
7.23363e-06	0.956274	0.767318	0.342597	0.391024
7.24346e-06	0.956404	0.767468	0.34284	0.391177
7.2533e-06	0.956534	0.767618	0.343082	0.39133
7.26315e-06	0.956663	0.767769	0.343325	0.391484
7.27302e-06	0.956792	0.76792	0.343568	0.391637
7.2829e-06	0.956921	0.76807	0.343812	0.391791
7.2928e-06	0.95705	0.768221	0.344055	0.391944
7.3027e-06	0.957178	0.768372	0.344298	0.392098
7.31262e-06	0.957306	0.768523	0.344542	0.392252
7.32256e-06	0.957434	0.768674	0.344786	0.392406
7.33251e-06	0.957561	0.768825	0.345029	0.39256
7.34247e-06	0.957688	0.768977	0.345274	0.392714
7.35245e-06	0.957815	0.769128	0.345518	0.392869
7.36243e-06	0.957941	0.769279	0.345762	0.393023
7.37244e-06	0.958067	0.769431	0.346006	0.393178
7.38245e-06	0.958193	0.769583	0.346251	0.393333
7.39248e-06	0.958318	0.769734	0.346496	0.393487
7.40253e-06	0.958444	0.769886	0.34674	0.393642
7.41258e-06	0.958568	0.770038	0.346985	0.393798
7.42265e-06	0.958693	0.77019	0.347231	0.393953
7.43274e-06	0.958817	0.770342	0.347476	0.394108
7.44284e-06	0.958941	0.770495	0.347721	0.394263
7.45295e-06	0.959064	0.770647	0.347967	0.394419
7.46307e-06	0.959188	0.770799	0.348212	0.394575
7.47321e-06	0.95931	0.770952	0.348458	0.39473
7.48336e-06	0.959433	0.771104	0.348704	0.394886
7.49353e-06	0.959555	0.771257	0.34895	0.395042
7.50371e-06	0.959677	0.77141	0.349196	0.395198
7.51391e-06	0.959799	0.771563	0.349443	0.395355
7.52412e-06	0.95992	0.771716	0.349689	0.395511
7.53434e-06	0.960041	0.771869	0.349936	0.395668
7.54457e-06	0.960162	0.772022	0.350182	0.395824
7.55482e-06	0.960282	0.772175	0.350429	0.395981
7.56509e-06	0.960402	0.772328	0.350676	0.396138
7.57536e-06	0.960522	0.772482	0.350923	0.396295
7.58566e-06	0.960642	0.772635	0.351171	0.396452
7.59596e-06	0.960761	0.772789	0.351418	0.396609
7.60628e-06	0.960879	0.772943	0.351666	0.396766
7.61662e-06	0.960998	0.773096	0.351913	0.396924
7.62696e-06	0.961116	0.77325	0.352161	0.397081
7.63733e-06	0.961234	0.773404	0.352409	0.397239
7.6477e-06	0.961351	0.773558	0.352657	0.397396
7.65809e-06	0.961469	0.773712	0.352905	0.397554
7.6685e-06	0.961586	0.773867	0.353153	0.397712
7.67891e-06	0.961702	0.774021	0.353402	0.39787
7.68935e-06	0.961818	0.774175	0.35365	0.398029
7.69979e-06	0.961934	0.77433	0.353899	0.398187
7.71025e-06	0.96205	0.774484	0.354148	0.398345
7.72073e-06	0.962165	0.774639	0.354397	0.398504
7.73122e-06	0.96228	0.774794	0.354646	0.398663
7.74172e-06	0.962395	0.774949	0.354895	0.398822
7.75224e-06	0.96251	0.775104	0.355145	0.39898
7.76277e-06	0.962624	0.775259	0.355394	0.399139
7.77332e-06	0.962737	0.775414	0.355644	0.399299
7.78388e-06	0.962851	0.775569	0.355894	0.399458
7.79445e-06	0.962964	0.775724	0.356143	0.399617
7.80504e-06	0.963077	0.77588	0.356393	0.399777
7.81565e-06	0.963189	0.776035	0.356644	0.399936
7.82627e-06	0.963302	0.776191	0.356894	0.400096
7.8369e-06	0.963413	0.776347	0.357144	0.400256
7.84754e-06	0.963525	0.776502	0.357395	0.400416
7.85821e-06	0.963636	0.776658	0.357645	0.400576
7.86888e-06	0.963747	0.776814	0.357896	0.400736
7.87957e-06	0.963858	0.77697	0.358147	0.400896
7.89028e-06	0.963968	0.777126	0.358398	0.401057
7.901e-06	0.964078	0.777282	0.358649	0.401217
7.91173e-06	0.964188	0.777439	0.358901	0.401378
7.92248e-06	0.964297	0.777595	0.359152	0.401539
7.93324e-06	0.964406	0.777752	0.359404	0.4017
7.94402e-06	0.964515	0.777908	0.359655	0.401861
7.95481e-06	0.964624	0.778065	0.359907	0.402022
7.96562e-06	0.964732	0.778221	0.360159	0.402183
7.97644e-06	0.96484	0.778378	0.360411	0.402344
7.98728e-06	0.964947	0.778535	0.360663	0.402506
7.99813e-06	0.965054	0.778692	0.360915	0.402667
8.009e-06	0.965161	0.778849	0.361168	0.402829
8.01988e-06	0.965268	0.779006	0.36142	0.402991
8.03077e-06	0.965374	0.779164	0.361673	0.403153
8.04168e-06	0.96548	0.779321	0.361926	0.403315
8.05261e-06	0.965586	0.779478	0.362179	0.403477
8.06355e-06	0.965691	0.779636	0.362432	0.403639
8.07451e-06	0.965796	0.779794	0.362685	0.403802
8.08548e-06	0.965901	0.779951	0.362938	0.403964
8.09646e-06	0.966005	0.780109	0.363192	0.404127
8.10746e-06	0.966109	0.780267	0.363445	0.404289
8.11847e-06	0.966213	0.780425	0.363699	0.404452
8.1295e-06	0.966317	0.780583	0.363953	0.404615
8.14055e-06	0.96642	0.780741	0.364206	0.404778
8.15161e-06	0.966523	0.780899	0.36446	0.404941
8.16268e-06	0.966625	0.781057	0.364715	0.405105
8.17377e-06	0.966727	0.781216	0.364969	0.405268
8.18488e-06	0.966829	0.781374	0.365223	0.405431
8.196e-06	0.966931	0.781533	0.365478	0.405595
8.20713e-06	0.967032	0.781691	0.365732	0.405759
8.21828e-06	0.967133	0.78185	0.365987	0.405923
8.22945e-06	0.967234	0.782009	0.366242	0.406087
8.24063e-06	0.967335	0.782168	0.366497	0.406251
8.25182e-06	0.967435	0.782327	0.366752	0.406415
8.26303e-06	0.967534	0.782486	0.367007	0.406579
8.27426e-06	0.967634	0.782645	0.367262	0.406744
8.2855e-06	0.967733	0.782804	0.367518	0.406908
8.29676e-06	0.967832	0.782963	0.367774	0.407073
8.30803e-06	0.967931	0.783123	0.368029	0.407238
8.31932e-06	0.968029	0.783282	0.368285	0.407402
8.33062e-06	0.968127	0.783442	0.368541	0.407567
8.34194e-06	0.968224	0.783601	0.368797	0.407732
8.35327e-06	0.968322	0.783761	0.369053	0.407898
8.36462e-06	0.968419	0.783921	0.369309	0.408063
8.37598e-06	0.968515	0.784081	0.369566	0.408228
8.38736e-06	0.968612	0.78424	0.369822	0.408394
8.39876e-06	0.968708	0.784401	0.370079	0.40856
8.41017e-06	0.968804	0.784561	0.370336	0.408725
8.42159e-06	0.968899	0.784721	0.370592	0.408891
8.43304e-06	0.968995	0.784881	0.370849	0.409057
8.44449e-06	0.96909	0.785041	0.371107	0.409223
8.45597e-06	0.969184	0.785202	0.371364	0.409389
8.46745e-06	0.969278	0.785362	0.371621	0.409556
8.47896e-06	0.969372	0.785523	0.371878	0.409722
8.49048e-06	0.969466	0.785684	0.372136	0.409889
8.50201e-06	0.96956	0.785844	0.372394	0.410055
8.51356e-06	0.969653	0.786005	0.372651	0.410222
8.52513e-06	0.969745	0.786166	0.372909	0.410389
8.53671e-06	0.969838	0.786327	0.373167	0.410556
8.54831e-06	0.96993	0.786488	0.373425	0.410723
8.55992e-06	0.970022	0.786649	0.373684	0.41089
8.57155e-06	0.970114	0.786811	0.373942	0.411058
8.5832e-06	0.970205	0.786972	0.3742	0.411225
8.59486e-06	0.970296	0.787133	0.374459	0.411393
8.60653e-06	0.970387	0.787295	0.374718	0.41156
8.61823e-06	0.970477	0.787456	0.374976	0.411728
8.62994e-06	0.970567	0.787618	0.375235	0.411896
8.64166e-06	0.970657	0.78778	0.375494	0.412064
8.6534e-06	0.970746	0.787942	0.375753	0.412232
8.66516e-06	0.970835	0.788103	0.376013	0.4124
8.67693e-06	0.970924	0.788265	0.376272	0.412568
8.68872e-06	0.971013	0.788427	0.376531	0.412737
8.70052e-06	0.971101	0.78859	0.376791	0.412905
8.71234e-06	0.971189	0.788752	0.377051	0.413074
8.72418e-06	0.971277	0.788914	0.37731	0.413243
8.73603e-06	0.971364	0.789076	0.37757	0.413412
8.7479e-06	0.971451	0.789239	0.37783	0.413581
8.75978e-06	0.971538	0.789401	0.37809	0.41375
8.77169e-06	0.971625	0.789564	0.37835	0.413919
8.7836e-06	0.971711	0.789726	0.378611	0.414088
8.79554e-06	0.971797	0.789889	0.378871	0.414258
8.80749e-06	0.971882	0.790052	0.379132	0.414427
8.81945e-06	0.971968	0.790215	0.379392	0.414597
8.83143e-06	0.972053	0.790378	0.379653	0.414767
8.84343e-06	0.972138	0.790541	0.379914	0.414936
8.85545e-06	0.972222	0.790704	0.380175	0.415106
8.86748e-06	0.972306	0.790867	0.380436	0.415276
8.87952e-06	0.97239	0.79103	0.380697	0.415447
8.89159e-06	0.972473	0.791194	0.380958	0.415617
8.90367e-06	0.972557	0.791357	0.381219	0.415787
8.91576e-06	0.97264	0.791521	0.381481	0.415958
8.92788e-06	0.972722	0.791684	0.381742	0.416128
8.94001e-06	0.972805	0.791848	0.382004	0.416299
8.95215e-06	0.972887	0.792012	0.382266	0.41647
8.96431e-06	0.972969	0.792175	0.382528	0.416641
8.97649e-06	0.97305	0.792339	0.38279	0.416812
8.98869e-06	0.973131	0.792503	0.383052	0.416983
9.0009e-06	0.973212	0.792667	0.383314	0.417154
9.01313e-06	0.973293	0.792831	0.383576	0.417326
9.02537e-06	0.973373	0.792995	0.383839	0.417497
9.03764e-06	0.973453	0.79316	0.384101	0.417669
9.04991e-06	0.973533	0.793324	0.384364	0.41784
9.06221e-06	0.973613	0.793488	0.384626	0.418012
9.07452e-06	0.973692	0.793653	0.384889	0.418184
9.08685e-06	0.973771	0.793817	0.385152	0.418356
9.09919e-06	0.973849	0.793982	0.385415	0.418528
9.11156e-06	0.973928	0.794146	0.385678	0.4187
9.12394e-06	0.974006	0.794311	0.385941	0.418873
9.13633e-06	0.974083	0.794476	0.386204	0.419045
9.14874e-06	0.974161	0.794641	0.386468	0.419218
9.16117e-06	0.974238	0.794806	0.386731	0.41939
9.17362e-06	0.974315	0.794971	0.386995	0.419563
9.18608e-06	0.974391	0.795136	0.387258	0.419736
9.19856e-06	0.974468	0.795301	0.387522	0.419909
9.21106e-06	0.974544	0.795466	0.387786	0.420082
9.22357e-06	0.97462	0.795632	0.38805	0.420255
9.2361e-06	0.974695	0.795797	0.388314	0.420428
9.24865e-06	0.97477	0.795962	0.388578	0.420602
9.26122e-06	0.974845	0.796128	0.388842	0.420775
9.2738e-06	0.97492	0.796294	0.389107	0.420949
9.2864e-06	0.974994	0.796459	0.389371	0.421123
9.29901e-06	0.975068	0.796625	0.389636	0.421296
9.31165e-06	0.975142	0.796791	0.3899	0.42147
9.3243e-06	0.975215	0.796957	0.390165	0.421644
9.33697e-06	0.975288	0.797123	0.39043	0.421818
9.34965e-06	0.975361	0.797289	0.390695	0.421993
9.36235e-06	0.975434	0.797455	0.39096	0.422167
9.37507e-06	0.975506	0.797621	0.391225	0.422341
9.38781e-06	0.975578	0.797787	0.39149	0.422516
9.40056e-06	0.97565	0.797953	0.391755	0.422691
9.41334e-06	0.975722	0.79812	0.392021	0.422865
9.42612e-06	0.975793	0.798286	0.392286	0.42304
9.43893e-06	0.975864	0.798452	0.392551	0.423215
9.45175e-06	0.975934	0.798619	0.392817	0.42339
9.4646e-06	0.976005	0.798786	0.393083	0.423565
9.47745e-06	0.976075	0.798952	0.393349	0.423741
9.49033e-06	0.976145	0.799119	0.393615	0.423916
9.50322e-06	0.976214	0.799286	0.39388	0.424092
9.51613e-06	0.976283	0.799453	0.394147	0.424267
9.52906e-06	0.976352	0.79962	0.394413	0.424443
9.54201e-06	0.976421	0.799787	0.394679	0.424619
9.55497e-06	0.97649	0.799954	0.394945	0.424794
9.56795e-06	0.976558	0.800121	0.395212	0.42497
9.58095e-06	0.976626	0.800288	0.395478	0.425147
9.59397e-06	0.976693	0.800455	0.395745	0.425323
9.607e-06	0.976761	0.800623	0.396011	0.425499
9.62006e-06	0.976828	0.80079	0.396278	0.425675
9.63312e-06	0.976894	0.800957	0.396545	0.425852
9.64621e-06	0.976961	0.801125	0.396812	0.426029
9.65932e-06	0.977027	0.801293	0.397079	0.426205
9.67244e-06	0.977093	0.80146	0.397346	0.426382
9.68558e-06	0.977159	0.801628	0.397613	0.426559
9.69874e-06	0.977224	0.801796	0.397881	0.426736
9.71192e-06	0.977289	0.801964	0.398148	0.426913
9.72511e-06	0.977354	0.802131	0.398415	0.42709
9.73832e-06	0.977419	0.802299	0.398683	0.427268
9.75155e-06	0.977483	0.802467	0.398951	0.427445
9.7648e-06	0.977547	0.802636	0.399218	0.427623
9.77807e-06	0.977611	0.802804	0.399486	0.4278
9.79135e-06	0.977675	0.802972	0.399754	0.427978
9.80465e-06	0.977738	0.80314	0.400022	0.428156
9.81798e-06	0.977801	0.803308	0.40029	0.428334
9.83131e-06	0.977864	0.803477	0.400558	0.428512
9.84467e-06	0.977926	0.803645	0.400826	0.42869
9.85805e-06	0.977988	0.803814	0.401094	0.428868
9.87144e-06	0.97805	0.803982	0.401363	0.429046
9.88485e-06	0.978112	0.804151	0.401631	0.429225
9.89828e-06	0.978173	0.80432	0.401899	0.429403
9.91173e-06	0.978234	0.804489	0.402168	0.429582
9.92519e-06	0.978295	0.804657	0.402437	0.42976
9.93868e-06	0.978356	0.804826	0.402705	0.429939
9.95218e-06	0.978416	0.804995	0.402974	0.430118
9.9657e-06	0.978476	0.805164	0.403243	0.430297
9.97924e-06	0.978536	0.805333	0.403512	0.430476
9.9928e-06	0.978595	0.805502	0.403781	0.430656
1.00064e-05	0.978655	0.805672	0.40405	0.430835
1.002e-05	0.978714	0.805841	0.404319	0.431014
1.00336e-05	0.978772	0.80601	0.404589	0.431194
1.00472e-05	0.978831	0.806179	0.404858	0.431373
1.00609e-05	0.978889	0.806349	0.405127	0.431553
1.00745e-05	0.978947	0.806518	0.405397	0.431733
1.00882e-05	0.979005	0.806688	0.405666	0.431913
1.01019e-05	0.979062	0.806857	0.405936	0.432093
1.01156e-05	0.979119	0.807027	0.406206	0.432273
1.01294e-05	0.979176	0.807197	0.406475	0.432453
1.01432e-05	0.979233	0.807366	0.406745	0.432633
1.01569e-05	0.979289	0.807536	0.407015	0.432814
1.01707e-05	0.979346	0.807706	0.407285	0.432994
1.01845e-05	0.979402	0.807876	0.407555	0.433175
1.01984e-05	0.979457	0.808046	0.407825	0.433355
1.02122e-05	0.979513	0.808216	0.408095	0.433536
1.02261e-05	0.979568	0.808386	0.408366	0.433717
1.024e-05	0.979623	0.808556	0.408636	0.433898
1.02539e-05	0.979677	0.808726	0.408906	0.434079
1.02679e-05	0.979732	0.808897	0.409177	0.43426
1.02818e-05	0.979786	0.809067	0.409447	0.434441
1.02958e-05	0.979839	0.809237	0.409718	0.434623
1.03098e-05	0.979893	0.809408	0.409989	0.434804
1.03238e-05	0.979946	0.809578	0.410259	0.434986
1.03378e-05	0.979999	0.809749	0.41053	0.435167
1.03518e-05	0.980052	0.809919	0.410801	0.435349
1.03659e-05	0.980105	0.81009	0.411072	0.435531
1.038e-05	0.980157	0.81026	0.411343	0.435713
1.03941e-05	0.980209	0.810431	0.411614	0.435895
1.04082e-05	0.980261	0.810602	0.411885	0.436077
1.04223e-05	0.980313	0.810773	0.412156	0.436259
1.04365e-05	0.980364	0.810944	0.412428	0.436441
1.04507e-05	0.980415	0.811115	0.412699	0.436624
1.04649e-05	0.980466	0.811285	0.41297	0.436806
1.04791e-05	0.980517	0.811457	0.413242	0.436989
1.04933e-05	0.980567	0.811628	0.413513	0.437171
1.05076e-05	0.980617	0.811799	0.413785	0.437354
1.05219e-05	0.980667	0.81197	0.414057	0.437537
1.05362e-05	0.980716	0.812141	0.414328	0.43772
1.05505e-05	0.980766	0.812312	0.4146	0.437903
1.05648e-05	0.980815	0.812484	0.414872	0.438086
1.05792e-05	0.980864	0.812655	0.415144	0.438269
1.05935e-05	0.980912	0.812826	0.415416	0.438453
1.06079e-05	0.980961	0.812998	0.415688	0.438636
1.06223e-05	0.981009	0.813169	0.41596	0.438819
1.06368e-05	0.981057	0.813341	0.416232	0.439003
1.06512e-05	0.981104	0.813513	0.416504	0.439187
1.06657e-05	0.981152	0.813684	0.416776	0.43937
1.06802e-05	0.981199	0.813856	0.417048	0.439554
1.06947e-05	0.981246	0.814028	0.417321	0.439738
1.07092e-05	0.981293	0.8142	0.417593	0.439922
1.07238e-05	0.981339	0.814371	0.417866	0.440106
1.07383e-05	0.981385	0.814543	0.418138	0.440291
1.07529e-05	0.981431	0.814715	0.418411	0.440475
1.07675e-05	0.981477	0.814887	0.418683	0.440659
1.07822e-05	0.981522	0.815059	0.418956	0.440844
1.07968e-05	0.981568	0.815231	0.419229	0.441028
1.08115e-05	0.981613	0.815403	0.419501	0.441213
1.08262e-05	0.981657	0.815576	0.419774	0.441398
1.08409e-05	0.981702	0.815748	0.420047	0.441583
1.08556e-05	0.981746	0.81592	0.42032	0.441768
1.08704e-05	0.98179	0.816092	0.420593	0.441953
1.08851e-05	0.981834	0.816265	0.420866	0.442138
1.08999e-05	0.981878	0.816437	0.421139	0.442323
1.09147e-05	0.981921	0.816609	0.421412	0.442508
1.09296e-05	0.981964	0.816782	0.421686	0.442694
1.09444e-05	0.982007	0.816954	0.421959	0.442879
1.09593e-05	0.98205	0.817127	0.422232	0.443065
1.09742e-05	0.982092	0.817299	0.422505	0.44325
1.09891e-05	0.982134	0.817472	0.422779	0.443436
1.1004e-05	0.982176	0.817645	0.423052	0.443622
1.10189e-05	0.982218	0.817817	0.423326	0.443808
1.10339e-05	0.982259	0.81799	0.423599	0.443994
1.10489e-05	0.982301	0.818163	0.423873	0.44418
1.10639e-05	0.982342	0.818336	0.424146	0.444366
1.10789e-05	0.982382	0.818509	0.42442	0.444552
1.1094e-05	0.982423	0.818682	0.424694	0.444738
1.11091e-05	0.982463	0.818855	0.424968	0.444925
1.11242e-05	0.982503	0.819028	0.425241	0.445111
1.11393e-05	0.982543	0.819201	0.425515	0.445298
1.11544e-05	0.982583	0.819374	0.425789	0.445485
1.11696e-05	0.982622	0.819547	0.426063	0.445671
1.11847e-05	0.982662	0.81972	0.426337	0.445858
1.11999e-05	0.982701	0.819893	0.426611	0.446045
1.12152e-05	0.982739	0.820066	0.426885	0.446232
1.12304e-05	0.982778	0.82024	0.427159	0.446419
1.12456e-05	0.982816	0.820413	0.427433	0.446606
1.12609e-05	0.982854	0.820586	0.427707	0.446794
1.12762e-05	0.982892	0.82076	0.427982	0.446981
1.12915e-05	0.98293	0.820933	0.428256	0.447168
1.13069e-05	0.982967	0.821106	0.42853	0.447356
1.13222e-05	0.983004	0.82128	0.428805	0.447544
1.13376e-05	0.983041	0.821453	0.429079	0.447731
1.1353e-05	0.983078	0.821627	0.429353	0.447919
1.13685e-05	0.983115	0.821801	0.429628	0.448107
1.13839e-05	0.983151	0.821974	0.429902	0.448295
1.13994e-05	0.983187	0.822148	0.430177	0.448483
1.14149e-05	0.983223	0.822321	0.430451	0.448671
1.14304e-05	0.983259	0.822495	0.430726	0.448859
1.14459e-05	0.983294	0.822669	0.431001	0.449047
1.14614e-05	0.983329	0.822843	0.431275	0.449236
1.1477e-05	0.983364	0.823017	0.43155	0.449424
1.14926e-05	0.983399	0.82319	0.431825	0.449613
1.15082e-05	0.983434	0.823364	0.432099	0.449801
1.15239e-05	0.983468	0.823538	0.432374	0.44999
1.15395e-05	0.983502	0.823712	0.432649	0.450179
1.15552e-05	0.983536	0.823886	0.432924	0.450368
1.15709e-05	0.98357	0.82406	0.433199	0.450556
1.15866e-05	0.983604	0.824234	0.433474	0.450745
1.16023e-05	0.983637	0.824408	0.433749	0.450934
1.16181e-05	0.98367	0.824582	0.434024	0.451124
1.16339e-05	0.983703	0.824756	0.434299	0.451313
1.16497e-05	0.983735	0.824931	0.434574	0.451502
1.16655e-05	0.983768	0.825105	0.434849	0.451692
1.16814e-05	0.9838	0.825279	0.435124	0.451881
1.16972e-05	0.983832	0.825453	0.435399	0.452071
1.17131e-05	0.983864	0.825628	0.435674	0.45226
1.1729e-05	0.983896	0.825802	0.43595	0.45245
1.1745e-05	0.983927	0.825976	0.436225	0.45264
1.17609e-05	0.983958	0.826151	0.4365	0.45283
1.17769e-05	0.983989	0.826325	0.436775	0.453019
1.17929e-05	0.98402	0.826499	0.437051	0.453209
1.18089e-05	0.984051	0.826674	0.437326	0.4534
1.1825e-05	0.984081	0.826848	0.437601	0.45359
1.1841e-05	0.984111	0.827023	0.437877	0.45378
1.18571e-05	0.984141	0.827197	0.438152	0.45397
1.18732e-05	0.984171	0.827372	0.438427	0.454161
1.18894e-05	0.9842	0.827546	0.438703	0.454351
1.19055e-05	0.98423	0.827721	0.438978	0.454542
1.19217e-05	0.984259	0.827896	0.439254	0.454732
1.19379e-05	0.984288	0.82807	0.439529	0.454923
1.19541e-05	0.984317	0.828245	0.439805	0.455114
1.19704e-05	0.984345	0.82842	0.44008	0.455305
1.19866e-05	0.984373	0.828594	0.440356	0.455496
1.20029e-05	0.984402	0.828769	0.440631	0.455687
1.20192e-05	0.98443	0.828944	0.440907	0.455878
1.20355e-05	0.984457	0.829119	0.441183	0.456069
1.20519e-05	0.984485	0.829293	0.441458	0.45626
1.20683e-05	0.984512	0.829468	0.441734	0.456451
1.20847e-05	0.984539	0.829643	0.44201	0.456643
1.21011e-05	0.984566	0.829818	0.442285	0.456834
1.21175e-05	0.984593	0.829993	0.442561	0.457026
1.2134e-05	0.98462	0.830168	0.442837	0.457217
1.21505e-05	0.984646	0.830343	0.443113	0.457409
1.2167e-05	0.984672	0.830518	0.443388	0.457601
1.21835e-05	0.984698	0.830693	0.443664	0.457792
1.22001e-05	0.984724	0.830868	0.44394	0.457984
1.22166e-05	0.984749	0.831043	0.444216	0.458176
1.22332e-05	0.984775	0.831218	0.444491	0.458368
1.22499e-05	0.9848	0.831393	0.444767	0.45856
1.22665e-05	0.984825	0.831568	0.445043	0.458752
1.22832e-05	0.98485	0.831743	0.445319	0.458945
1.22998e-05	0.984875	0.831918	0.445595	0.459137
1.23166e-05	0.984899	0.832093	0.445871	0.459329
1.23333e-05	0.984923	0.832268	0.446146	0.459522
1.235e-05	0.984947	0.832443	0.446422	0.459714
1.23668e-05	0.984971	0.832618	0.446698	0.459907
1.23836e-05	0.984995	0.832794	0.446974	0.4601
1.24005e-05	0.985018	0.832969	0.44725	0.460292
1.24173e-05	0.985042	0.833144	0.447526	0.460485
1.24342e-05	0.985065	0.833319	0.447802	0.460678
1.24511e-05	0.985088	0.833494	0.448078	0.460871
1.2468e-05	0.98511	0.83367	0.448354	0.461064
1.24849e-05	0.985133	0.833845	0.44863	0.461257
1.25019e-05	0.985155	0.83402	0.448906	0.46145
1.25189e-05	0.985178	0.834196	0.449182	0.461643
1.25359e-05	0.9852	0.834371	0.449457	0.461836
1.25529e-05	0.985221	0.834546	0.449733	0.46203
1.257e-05	0.985243	0.834722	0.450009	0.462223
1.2587e-05	0.985264	0.834897	0.450285	0.462417
1.26041e-05	0.985286	0.835072	0.450561	0.46261
1.26213e-05	0.985307	0.835248	0.450837	0.462804
1.26384e-05	0.985328	0.835423	0.451113	0.462997
1.26556e-05	0.985348	0.835598	0.451389	0.463191
1.26728e-05	0.985369	0.835774	0.451665	0.463385
1.269e-05	0.985389	0.835949	0.451941	0.463579
1.27072e-05	0.98541	0.836125	0.452217	0.463773
1.27245e-05	0.98543	0.8363	0.452493	0.463967
1.27418e-05	0.985449	0.836476	0.452769	0.464161
1.27591e-05	0.985469	0.836651	0.453045	0.464355
1.27764e-05	0.985488	0.836826	0.453321	0.464549
1.27938e-05	0.985508	0.837002	0.453597	0.464743
1.28112e-05	0.985527	0.837177	0.453873	0.464938
1.28286e-05	0.985546	0.837353	0.454149	0.465132
1.2846e-05	0.985565	0.837528	0.454425	0.465327
1.28634e-05	0.985583	0.837704	0.454701	0.465521
1.28809e-05	0.985602	0.837879	0.454976	0.465716
1.28984e-05	0.98562	0.838055	0.455252	0.46591
1.29159e-05	0.985638	0.83823	0.455528	0.466105
1.29335e-05	0.985656	0.838406	0.455804	0.4663
1.29511e-05	0.985674	0.838581	0.45608	0.466494
1.29687e-05	0.985691	0.838757	0.456356	0.466689
1.29863e-05	0.985709	0.838933	0.456632	0.466884
1.30039e-05	0.985726	0.839108	0.456908	0.467079
1.30216e-05	0.985743	0.839284	0.457184	0.467274
1.30393e-05	0.98576	0.839459	0.457459	0.467469
1.3057e-05	0.985776	0.839635	0.457735	0.467665
1.30747e-05	0.985793	0.83981	0.458011	0.46786
1.30925e-05	0.985809	0.839986	0.458287	0.468055
1.31103e-05	0.985826	0.840161	0.458563	0.468251
1.31281e-05	0.985842	0.840337	0.458838	0.468446
1.31459e-05	0.985857	0.840512	0.459114	0.468641
1.31638e-05	0.985873	0.840688	0.45939	0.468837
1.31817e-05	0.985889	0.840864	0.459666	0.469033
1.31996e-05	0.985904	0.841039	0.459941	0.469228
1.32175e-05	0.985919	0.841215	0.460217	0.469424
1.32355e-05	0.985934	0.84139	0.460493	0.46962
1.32535e-05	0.985949	0.841566	0.460768	0.469815
1.32715e-05	0.985964	0.841741	0.461044	0.470011
1.32895e-05	0.985978	0.841917	0.46132	0.470207
1.33075e-05	0.985993	0.842093	0.461595	0.470403
1.33256e-05	0.986007	0.842268	0.461871	0.470599
1.33437e-05	0.986021	0.842444	0.462147	0.470795
1.33619e-05	0.986035	0.842619	0.462422	0.470992
1.338e-05	0.986049	0.842795	0.462698	0.471188
1.33982e-05	0.986062	0.84297	0.462973	0.471384
1.34164e-05	0.986076	0.843146	0.463249	0.47158
1.34346e-05	0.986089	0.843321	0.463524	0.471777
1.34529e-05	0.986102	0.843497	0.4638	0.471973
1.34711e-05	0.986115	0.843672	0.464075	0.47217
1.34894e-05	0.986128	0.843848	0.464351	0.472366
1.35078e-05	0.986141	0.844024	0.464626	0.472563
1.35261e-05	0.986153	0.844199	0.464901	0.472759
1.35445e-05	0.986165	0.844375	0.465177	0.472956
1.35629e-05	0.986178	0.84455	0.465452	0.473153
1.35813e-05	0.98619	0.844726	0.465727	0.47335
1.35998e-05	0.986201	0.844901	0.466002	0.473547
1.36183e-05	0.986213	0.845076	0.466278	0.473743
1.36368e-05	0.986225	0.845252	0.466553	0.47394
1.36553e-05	0.986236	0.845427	0.466828	0.474137
1.36738e-05	0.986247	0.845603	0.467103	0.474334
1.36924e-05	0.986258	0.845778	0.467378	0.474532
1.3711e-05	0.986269	0.845954	0.467653	0.474729
1.37296e-05	0.98628	0.846129	0.467928	0.474926
1.37483e-05	0.986291	0.846305	0.468203	0.475123
1.3767e-05	0.986301	0.84648	0.468478	0.475321
1.37857e-05	0.986312	0.846655	0.468753	0.475518
1.38044e-05	0.986322	0.846831	0.469028	0.475715
1.38232e-05	0.986332	0.847006	0.469303	0.475913
1.38419e-05	0.986342	0.847181	0.469578	0.47611
1.38607e-05	0.986351	0.847357	0.469853	0.476308
1.38796e-05	0.986361	0.847532	0.470128	0.476505
1.38984e-05	0.986371	0.847707	0.470402	0.476703
1.39173e-05	0.98638	0.847883	0.470677	0.476901
1.39362e-05	0.986389	0.848058	0.470952	0.477099
1.39552e-05	0.986398	0.848233	0.471226	0.477296
1.39741e-05	0.986407	0.848409	0.471501	0.477494
1.39931e-05	0.986416	0.848584	0.471776	0.477692
1.40121e-05	0.986424	0.848759	0.47205	0.47789
1.40312e-05	0.986433	0.848934	0.472325	0.478088
1.40502e-05	0.986441	0.84911	0.472599	0.478286
1.40693e-05	0.986449	0.849285	0.472874	0.478484
1.40884e-05	0.986457	0.84946	0.473148	0.478682
1.41076e-05	0.986465	0.849635	0.473422	0.47888
1.41267e-05	0.986473	0.84981	0.473697	0.479079
1.41459e-05	0.98648	0.849985	0.473971	0.479277
1.41651e-05	0.986488	0.85016	0.474245	0.479475
1.41844e-05	0.986495	0.850335	0.474519	0.479674
1.42037e-05	0.986502	0.850511	0.474793	0.479872
1.42229e-05	0.986509	0.850686	0.475067	0.48007
1.42423e-05	0.986516	0.850861	0.475341	0.480269
1.42616e-05	0.986523	0.851036	0.475615	0.480467
1.4281e-05	0.986529	0.851211	0.475889	0.480666
1.43004e-05	0.986536	0.851386	0.476163	0.480864
1.43198e-05	0.986542	0.85156	0.476437	0.481063
1.43393e-05	0.986548	0.851735	0.476711	0.481262
1.43588e-05	0.986554	0.85191	0.476985	0.48146
1.43783e-05	0.98656	0.852085	0.477258	0.481659
1.43978e-05	0.986566	0.85226	0.477532	0.481858
1.44174e-05	0.986572	0.852435	0.477806	0.482057
1.4437e-05	0.986577	0.85261	0.478079	0.482256
1.44566e-05	0.986583	0.852784	0.478353	0.482455
1.44762e-05	0.986588	0.852959	0.478626	0.482654
1.44959e-05	0.986593	0.853134	0.478899	0.482853
1.45156e-05	0.986598	0.853309	0.479173	0.483052
1.45353e-05	0.986603	0.853483	0.479446	0.483251
1.4555e-05	0.986608	0.853658	0.479719	0.48345
1.45748e-05	0.986612	0.853833	0.479992	0.483649
1.45946e-05	0.986617	0.854007	0.480266	0.483848
1.46144e-05	0.986621	0.854182	0.480539	0.484047
1.46343e-05	0.986625	0.854356	0.480812	0.484247
1.46542e-05	0.986629	0.854531	0.481085	0.484446
1.46741e-05	0.986633	0.854705	0.481358	0.484645
1.4694e-05	0.986637	0.85488	0.48163	0.484845
1.4714e-05	0.986641	0.855054	0.481903	0.485044
1.4734e-05	0.986644	0.855229	0.482176	0.485243
1.4754e-05	0.986648	0.855403	0.482449	0.485443
1.4774e-05	0.986651	0.855577	0.482721	0.485642
1.47941e-05	0.986654	0.855752	0.482994	0.485842
1.48142e-05	0.986657	0.855926	0.483266	0.486042
1.48343e-05	0.98666	0.8561	0.483539	0.486241
1.48545e-05	0.986663	0.856274	0.483811	0.486441
1.48747e-05	0.986666	0.856449	0.484083	0.48664
1.48949e-05	0.986668	0.856623	0.484356	0.48684
1.49151e-05	0.986671	0.856797	0.484628	0.48704
1.49354e-05	0.986673	0.856971	0.4849	0.48724
1.49557e-05	0.986675	0.857145	0.485172	0.48744
1.4976e-05	0.986677	0.857319	0.485444	0.487639
1.49963e-05	0.986679	0.857493	0.485716	0.487839
1.50167e-05	0.986681	0.857667	0.485988	0.488039
1.50371e-05	0.986683	0.857841	0.486259	0.488239
1.50575e-05	0.986684	0.858015	0.486531	0.488439
1.5078e-05	0.986686	0.858189	0.486803	0.488639
[truncated: 4,785 more rows]
