# Supplementary material for: Sub-millisecond conformational dynamics of the A2A adenosine receptor revealed by single-molecule FRET
Source: Commun Biol. 2023 Apr 3;6:362. doi: 10.1038/s42003-023-04727-z (PMC10070357; doi:10.1038/s42003-023-04727-z)
Supplement: Supplementary file 5 — Supplementary Data 2 [file 42003_2023_4727_MOESM5_ESM.xlsx]

## Sheet: ZM241385
	LF	MF	HF
rep1	0.147485	0.717002	0.135513
rep2	0.0808824	0.76721	0.151908
rep3	0.104745	0.742334	0.152921
mean	0.111037	0.742182	0.146781
SD	0.0337443	0.0251046	0.0097709

## Sheet: APO
	LF	MF	HF
rep1	0.120493	0.647649	0.231858
rep2	0.213218	0.575133	0.211649
rep3	0.126638	0.703757	0.169605
mean	0.153449	0.64218	0.204371
SD	0.0518522	0.0644862	0.0317582

## Sheet: LUF5834
	LF	MF	HF
rep1	0.21936	0.153307	0.627333
rep2	0.22899	0.290837	0.480173
rep3	0.12816	0.287736	0.584104
mean	0.19217	0.24396	0.56387
SD	0.0556427	0.0785231	0.075638

## Sheet: NECA
	LF	MF	HF
rep1	0.09991	0.134987	0.765104
rep2	0.155405	0.115303	0.729292
rep3	0.0892532	0.11373	0.797017
mean	0.114856	0.12134	0.763804
SD	0.0355186	0.0118446	0.0338815
