# Supplementary material for: Sub-millisecond conformational dynamics of the A2A adenosine receptor revealed by single-molecule FRET
Source: Commun Biol. 2023 Apr 3;6:362. doi: 10.1038/s42003-023-04727-z (PMC10070357; doi:10.1038/s42003-023-04727-z)
Supplement: Supplementary file 6 — Supplementary Data 3 [file 42003_2023_4727_MOESM6_ESM.txt]

Supplementary text 1. Topology for Atto647N-maleimide.

GROMACS rtp file

[ ATT ]
[ atoms ]
   C1     CG2DC1    -0.160      1
   C2     CG2DC1     0.035      2
   C3     CG2DC2     0.556      3
   N4      NG2P1    -0.400      4
   C5      CG324     0.232      5
   C6      CG321    -0.162      6
   C7      CG321    -0.197      7
   C8      CG324     0.232      8
   C9      CG321    -0.162      9
  C10      CG321    -0.205     10
  C11     CG2DC1     0.016     11
  C12     CG2DC1     0.000     12
  C13     CG2DC2    -0.008     13
  C14     CG2DC2     0.009     14
  C15     CG2R61     0.002     15
  C16     CG2R61    -0.003     16
  C17      CG301     0.001     17
  C18      CG331    -0.271     18
  C19      CG331    -0.271     19
  C20     CG2R61    -0.111     20
  C21     CG2R61     0.105     21
  C22     CG2R61    -0.001     22
  C23     CG2R61    -0.113     23
  C24      CG311    -0.082     24
  C25      CG321    -0.186     25
  C26      CG301     0.056     26
  N27      NG301    -0.338     27
  C28      CG321     0.004     28
  C29      CG331    -0.273     29
  C30      CG331    -0.273     30
  C31      CG331    -0.273     31
  C32      CG331    -0.272     32
  C33     CG2R61     0.032     33
  C34     CG2R61    -0.131     34
  C35     CG2R61    -0.067     35
  C36     CG2R61    -0.100     36
  C37     CG2R61    -0.115     37
  C38     CG2R61    -0.100     38
  C39      CG2O1     0.424     39
  O40      OG2D1    -0.449     40
  N41      NG2S0    -0.438     41
  C42      CG331    -0.063     42
  C43      CG321     0.094     43
  C44      CG321    -0.167     44
  C45      CG321    -0.227     45
  C46      CG2O1     0.509     46
  O47      OG2D1    -0.511     47
  N48      NG2S1    -0.494     48
  C49      CG321     0.020     49
  C50      CG321     0.039     50
  N51     NG2R53    -0.171     51
  C52     CG2R53     0.312     52
  O53      OG2D1    -0.487     53
  C54     CG3C52    -0.028     54
  C55     CG3C51     0.160     55
  C56     CG2R53     0.314     56
  O57      OG2D1    -0.487     57
  S58      SG311    -0.156     58
  C59      CT2    -0.151     59
  CA      CT1     0.383     60
  C        C         0.448     61
  O        O        -0.860     62
  H63       HGA4     0.150     63
  H64       HGA2     0.090     64
  H65       HGA2     0.090     65
  H66       HGA2     0.090     66
  H67       HGA2     0.090     67
  H68       HGA2     0.090     68
  H69       HGA2     0.090     69
  H70       HGA2     0.090     70
  H71       HGA2     0.090     71
  H72       HGA2     0.090     72
  H73       HGA2     0.090     73
  H74       HGA2     0.090     74
  H75       HGA2     0.090     75
  H76       HGA3     0.090     76
  H77       HGA3     0.090     77
  H78       HGA3     0.090     78
  H79       HGA3     0.090     79
  H80       HGA3     0.090     80
  H81       HGA3     0.090     81
  H82      HGR61     0.115     82
  H83      HGR61     0.115     83
  H84       HGA1     0.090     84
  H85       HGA2     0.090     85
  H86       HGA2     0.090     86
  H87       HGA2     0.090     87
  H88       HGA2     0.090     88
  H89       HGA3     0.090     89
  H90       HGA3     0.090     90
  H91       HGA3     0.090     91
  H92       HGA3     0.090     92
  H93       HGA3     0.090     93
  H94       HGA3     0.090     94
  H95       HGA3     0.090     95
  H96       HGA3     0.090     96
  H97       HGA3     0.090     97
  H98       HGA3     0.090     98
  H99       HGA3     0.090     99
 H100       HGA3     0.090    100
 H101      HGR61     0.115    101
 H102      HGR61     0.115    102
 H103      HGR61     0.115    103
 H104      HGR61     0.115    104
 H105       HGA3     0.090    105
 H106       HGA3     0.090    106
 H107       HGA3     0.090    107
 H108       HGA2     0.090    108
 H109       HGA2     0.090    109
 H110       HGA2     0.090    110
 H111       HGA2     0.090    111
 H112       HGA2     0.090    112
 H113       HGA2     0.090    113
 H114       HGP1     0.308    114
 H115       HGA2     0.090    115
 H116       HGA2     0.090    116
 H117       HGA2     0.090    117
 H118       HGA2     0.090    118
 H119       HGA2     0.090    119
 H120       HGA2     0.090    120
 H121       HGA1     0.090    121
 H122       HA2     0.090    122
 H123       HA2     0.090    123
 HA       HB1     0.090    124
N           NH1      -0.358    125
HN       H        0.330    126
 
[ bonds ]
C1 C13
C1 C2
C1 H63
C2 C7
C2 C3
C3 C11
C3 N4
N4 C5
N4 C8
C5 C6
C5 H64
C5 H65
C6 C7
C6 H66
C6 H67
C7 H68
C7 H69
C8 C9
C8 H70
C8 H71
C9 C10
C9 H72
C9 H73
C10 C11
C10 H74
C10 H75
C11 C12
C12 C17
C12 C13
C13 C14
C14 C15
C14 C33
C15 C23
C15 C16
C16 C17
C16 C20
C17 C18
C17 C19
C18 H76
C18 H77
C18 H78
C19 H79
C19 H80
C19 H81
C20 C21
C20 H82
C21 N27
C21 C22
C22 C23
C22 C24
C23 H83
C24 C25
C24 C32
C24 H84
C25 C26
C25 H85
C25 H86
C26 N27
C26 C30
C26 C31
N27 C28
C28 C29
C28 H87
C28 H88
C29 H89
C29 H90
C29 H91
C30 H92
C30 H93
C30 H94
C31 H95
C31 H96
C31 H97
C32 H98
C32 H99
C32 H100
C33 C38
C33 C34
C34 C35
C34 C39
C35 C36
C35 H101
C36 C37
C36 H102
C37 C38
C37 H103
C38 H104
C39 O40
C39 N41
N41 C42
N41 C43
C42 H105
C42 H106
C42 H107
C43 C44
C43 H108
C43 H109
C44 C45
C44 H110
C44 H111
C45 C46
C45 H112
C45 H113
C46 O47
C46 N48
N48 C49
N48 H114
C49 C50
C49 H115
C49 H116
C50 N51
C50 H117
C50 H118
N51 C56
N51 C52
C52 O53
C52 C54
C54 C55
C54 H119
C54 H120
C55 C56
C55 S58
C55 H121
C56 O57
S58 C59
C59 CA
C59 H122
C59 H123
CA C
CA HA
CA N
C   O
N  HN
C  +N

GROMACS prm file

[ bondtypes ]
;      i        j  func           b0           kb
  CG2DC1   CG2DC1     1   0.13400000    368192.00
  CG2DC1   CG2DC2     1   0.14500000    251040.00
  CG2DC1    CG301     1   0.15020000    305432.00
  CG2DC1    CG321     1   0.15020000    305432.00
  CG2DC1     HGA4     1   0.11000000    301666.40
  CG2DC2   CG2DC2     1   0.13400000    368192.00
  CG2DC2   CG2R61     1   0.14500000    305432.00
  CG2DC2    NG2P1     1   0.12830000    393296.00
   CG2O1   CG2R61     1   0.14750000    251040.00
   CG2O1    CG321     1   0.14900000    209200.00
   CG2O1    NG2S0     1   0.13500000    359824.00
   CG2O1    NG2S1     1   0.13450000    309616.00
   CG2O1    OG2D1     1   0.12300000    518816.00
   CG2O3    CG314     1   0.15220000    167360.00
   CG2O3    OG2D2     1   0.12600000    439320.00
  CG2R53   CG3C51     1   0.15300000    251040.00
  CG2R53   CG3C52     1   0.15300000    251040.00
  CG2R53   NG2R53     1   0.13800000    384928.00
  CG2R53    OG2D1     1   0.12350000    476976.00
  CG2R61   CG2R61     1   0.13750000    255224.00
  CG2R61    CG301     1   0.14900000    192464.00
  CG2R61    CG311     1   0.14900000    192464.00
  CG2R61    NG301     1   0.14100000    271960.00
  CG2R61    HGR61     1   0.10800000    284512.00
   CG301    CG321     1   0.15380000    186188.00
   CG301    CG331     1   0.15380000    186188.00
   CG301    NG301     1   0.14500000    167360.00
   CG311    CG321     1   0.15380000    186188.00
   CG311    CG331     1   0.15380000    186188.00
   CG311     HGA1     1   0.11110000    258571.20
   CG314    CG321     1   0.15380000    186188.00
   CG314    NG3P3     1   0.14800000    167360.00
   CG314     HGA1     1   0.11110000    258571.20
   CG321    CG321     1   0.15300000    186188.00
   CG321    CG324     1   0.15300000    186188.00
   CG321    CG331     1   0.15280000    186188.00
   CG321   NG2R53     1   0.14300000    267776.00
   CG321    NG2S1     1   0.14300000    267776.00
   CG321    NG301     1   0.14500000    167360.00
   CG321    SG311     1   0.18180000    165686.40
   CG321     HGA2     1   0.11110000    258571.20
   CG324    NG2P1     1   0.14530000    251040.00
   CG324     HGA2     1   0.11000000    238069.60
   CG331    NG2S0     1   0.14340000    263592.00
   CG331     HGA3     1   0.11110000    269449.60
  CG3C51   CG3C52     1   0.15180000    163176.00
  CG3C51    SG311     1   0.18180000    165686.40
  CG3C51     HGA1     1   0.11000000    256897.60
  CG3C52     HGA2     1   0.11000000    256897.60
   NG2S1     HGP1     1   0.09970000    368192.00
   NG3P3     HGP2     1   0.10400000    337230.40


[ angletypes ]
;      i        j        k  func       theta0       ktheta          ub0          kub
  CG2DC1   CG2DC1   CG2DC2     5   123.000000   401.664000   0.00000000         0.00
  CG2DC1   CG2DC1    CG301     5   123.500000   401.664000   0.00000000         0.00
  CG2DC1   CG2DC1    CG321     5   123.500000   401.664000   0.00000000         0.00
  CG2DC1   CG2DC1     HGA4     5   119.000000   351.456000   0.00000000         0.00
  CG2DC2   CG2DC1    CG301     5   123.500000   401.664000   0.00000000         0.00
  CG2DC2   CG2DC1    CG321     5   113.000000   401.664000   0.00000000         0.00
  CG2DC2   CG2DC1     HGA4     5   118.000000   351.456000   0.00000000         0.00
  CG2DC1   CG2DC2   CG2DC1     5   113.000000   401.664000   0.00000000         0.00
  CG2DC1   CG2DC2   CG2DC2     5   123.000000   401.664000   0.00000000         0.00
  CG2DC1   CG2DC2    NG2P1     5   125.600000   334.720000   0.00000000         0.00
  CG2DC2   CG2DC2   CG2R61     5   122.000000   242.672000   0.00000000         0.00
  CG2R61   CG2DC2   CG2R61     5   113.000000   401.664000   0.00000000         0.00
  CG2R61    CG2O1    NG2S0     5   116.500000   669.440000   0.00000000         0.00
  CG2R61    CG2O1    OG2D1     5   121.000000   251.040000   0.00000000         0.00
   CG321    CG2O1    NG2S1     5   116.500000   669.440000   0.00000000         0.00
   CG321    CG2O1    OG2D1     5   121.000000   669.440000   0.00000000         0.00
   NG2S0    CG2O1    OG2D1     5   124.000000   669.440000   0.00000000         0.00
   NG2S1    CG2O1    OG2D1     5   122.500000   669.440000   0.00000000         0.00
   CG314    CG2O3    OG2D2     5   116.000000   334.720000   0.23530000     41840.00
   OG2D2    CG2O3    OG2D2     5   128.000000   836.800000   0.22587000     58576.00
  CG3C51   CG2R53   NG2R53     5   105.500000  1004.160000   0.00000000         0.00
  CG3C51   CG2R53    OG2D1     5   126.700000   543.920000   0.00000000         0.00
  CG3C52   CG2R53   NG2R53     5   105.500000  1004.160000   0.00000000         0.00
  CG3C52   CG2R53    OG2D1     5   126.700000   543.920000   0.00000000         0.00
  NG2R53   CG2R53    OG2D1     5   127.800000   543.920000   0.00000000         0.00
  CG2DC2   CG2R61   CG2R61     5   120.000000   301.248000   0.00000000         0.00
   CG2O1   CG2R61   CG2R61     5   119.000000   376.560000   0.00000000         0.00
  CG2R61   CG2R61   CG2R61     5   120.000000   334.720000   0.24162000     29288.00
  CG2R61   CG2R61    CG301     5   120.000000   383.254400   0.00000000         0.00
  CG2R61   CG2R61    CG311     5   120.000000   383.254400   0.00000000         0.00
  CG2R61   CG2R61    NG301     5   120.000000   351.456000   0.00000000         0.00
  CG2R61   CG2R61    HGR61     5   120.000000   251.040000   0.21525000     18409.60
  CG2DC1    CG301   CG2R61     5   107.500000   433.462400   0.00000000         0.00
  CG2DC1    CG301    CG331     5   112.200000   267.776000   0.00000000         0.00
  CG2R61    CG301    CG331     5   107.500000   433.462400   0.00000000         0.00
   CG321    CG301    CG331     5   113.500000   488.272800   0.25610000      9338.69
   CG321    CG301    NG301     5   107.000000   476.976000   0.00000000         0.00
   CG331    CG301    CG331     5   113.500000   488.272800   0.25610000      9338.69
   CG331    CG301    NG301     5   112.200000   365.681600   0.00000000         0.00
  CG2R61    CG311    CG321     5   107.500000   433.462400   0.00000000         0.00
  CG2R61    CG311    CG331     5   107.500000   433.462400   0.00000000         0.00
  CG2R61    CG311     HGA1     5   111.000000   359.824000   0.00000000         0.00
   CG321    CG311    CG331     5   114.000000   446.432800   0.25610000      6694.40
   CG321    CG311     HGA1     5   110.100000   288.696000   0.21790000     18853.10
   CG331    CG311     HGA1     5   110.100000   288.696000   0.21790000     18853.10
   CG2O3    CG314    CG321     5   108.000000   435.136000   0.00000000         0.00
   CG2O3    CG314    NG3P3     5   110.000000   365.681600   0.00000000         0.00
   CG2O3    CG314     HGA1     5   109.500000   418.400000   0.00000000         0.00
   CG321    CG314    NG3P3     5   110.000000   566.513600   0.00000000         0.00
   CG321    CG314     HGA1     5   110.100000   288.696000   0.21790000     18853.10
   NG3P3    CG314     HGA1     5   107.500000   430.952000   0.00000000         0.00
  CG2DC1    CG321    CG321     5   112.200000   267.776000   0.00000000         0.00
  CG2DC1    CG321     HGA2     5   111.500000   376.560000   0.00000000         0.00
   CG2O1    CG321    CG321     5   108.000000   435.136000   0.00000000         0.00
   CG2O1    CG321     HGA2     5   109.500000   276.144000   0.21630000     25104.00
   CG301    CG321    CG311     5   113.500000   488.272800   0.25610000      9338.69
   CG301    CG321     HGA2     5   110.100000   221.752000   0.21790000     18853.10
   CG311    CG321     HGA2     5   110.100000   279.742240   0.21790000     18853.10
   CG314    CG321    SG311     5   112.500000   485.344000   0.00000000         0.00
   CG314    CG321     HGA2     5   110.100000   279.742240   0.21790000     18853.10
   CG321    CG321    CG321     5   113.600000   488.272800   0.25610000      9338.69
   CG321    CG321    CG324     5   110.500000   488.272800   0.25610000      9338.69
   CG321    CG321   NG2R53     5   113.500000   585.760000   0.00000000         0.00
   CG321    CG321    NG2S1     5   113.500000   585.760000   0.00000000         0.00
   CG321    CG321     HGA2     5   110.100000   221.752000   0.21790000     18853.10
   CG324    CG321     HGA2     5   110.100000   221.752000   0.21790000     18853.10
   CG331    CG321    NG301     5   112.200000   365.681600   0.00000000         0.00
   CG331    CG321     HGA2     5   110.100000   289.532800   0.21790000     18853.10
  NG2R53    CG321     HGA2     5   109.500000   430.952000   0.00000000         0.00
   NG2S1    CG321     HGA2     5   109.500000   430.952000   0.00000000         0.00
   NG301    CG321     HGA2     5   109.000000   271.123200   0.00000000         0.00
   SG311    CG321     HGA2     5   111.300000   385.764800   0.00000000         0.00
    HGA2    CG321     HGA2     5   109.000000   297.064000   0.18020000      4518.72
   CG321    CG324    NG2P1     5   110.000000   566.513600   0.00000000         0.00
   CG321    CG324     HGA2     5   111.800000   221.752000   0.21790000     18853.10
   NG2P1    CG324     HGA2     5   110.100000   351.456000   0.00000000         0.00
    HGA2    CG324     HGA2     5   109.000000   297.064000   0.18020000      4518.72
   CG301    CG331     HGA3     5   110.100000   279.742240   0.21790000     18853.10
   CG311    CG331     HGA3     5   110.100000   279.742240   0.21790000     18853.10
   CG321    CG331     HGA3     5   110.100000   289.532800   0.21790000     18853.10
   NG2S0    CG331     HGA3     5   105.000000   418.400000   0.00000000         0.00
    HGA3    CG331     HGA3     5   108.400000   297.064000   0.18020000      4518.72
  CG2R53   CG3C51   CG3C52     5   106.500000   585.760000   0.00000000         0.00
  CG2R53   CG3C51    SG311     5   103.000000   376.560000   0.00000000         0.00
  CG2R53   CG3C51     HGA1     5   111.000000   485.344000   0.00000000         0.00
  CG3C52   CG3C51    SG311     5   111.000000   920.480000   0.00000000         0.00
  CG3C52   CG3C51     HGA1     5   111.400000   292.880000   0.21790000     18853.10
   SG311   CG3C51     HGA1     5   111.300000   385.764800   0.00000000         0.00
  CG2R53   CG3C52   CG3C51     5   106.500000   585.760000   0.00000000         0.00
  CG2R53   CG3C52     HGA2     5   111.000000   485.344000   0.00000000         0.00
  CG3C51   CG3C52     HGA2     5   111.400000   292.880000   0.21790000     18853.10
    HGA2   CG3C52     HGA2     5   106.800000   322.168000   0.18020000      4518.72
  CG2DC2    NG2P1    CG324     5   123.600000   560.656000   0.00000000         0.00
   CG324    NG2P1    CG324     5   120.000000   521.326400   0.00000000         0.00
  CG2R53   NG2R53   CG2R53     5   120.500000   460.240000   0.00000000         0.00
  CG2R53   NG2R53    CG321     5   120.000000   418.400000   0.00000000         0.00
   CG2O1    NG2S0    CG321     5   119.500000   351.456000   0.00000000         0.00
   CG2O1    NG2S0    CG331     5   119.500000   351.456000   0.00000000         0.00
   CG2O1    NG2S1    CG321     5   120.000000   418.400000   0.00000000         0.00
   CG2O1    NG2S1     HGP1     5   123.000000   284.512000   0.00000000         0.00
   CG321    NG2S1     HGP1     5   117.000000   292.880000   0.00000000         0.00
  CG2R61    NG301    CG301     5   113.500000   401.664000   0.00000000         0.00
  CG2R61    NG301    CG321     5   113.500000   401.664000   0.00000000         0.00
   CG301    NG301    CG321     5   112.000000   585.760000   0.00000000         0.00
   CG314    NG3P3     HGP2     5   109.500000   251.040000   0.20740000     16736.00
    HGP2    NG3P3     HGP2     5   109.500000   368.192000   0.00000000         0.00
   CG321    SG311   CG3C51     5    95.000000   284.512000   0.00000000         0.00


[ dihedraltypes ]
;      i        j        k        l  func         phi0         kphi  mult
  CG2DC2   CG2DC1   CG2DC1    CG301     9   180.000000     2.343040     1
  CG2DC2   CG2DC1   CG2DC1    CG301     9   180.000000    29.288000     2
  CG2DC2   CG2DC1   CG2DC1     HGA4     9   180.000000    21.756800     2
   CG301   CG2DC1   CG2DC1    CG321     9   180.000000    41.840000     2
   CG321   CG2DC1   CG2DC1     HGA4     9   180.000000    21.756800     2
  CG2DC1   CG2DC1   CG2DC2   CG2DC1     9   180.000000     2.092000     1
  CG2DC1   CG2DC1   CG2DC2   CG2DC1     9     0.000000     8.368000     2
  CG2DC1   CG2DC1   CG2DC2   CG2DC1     9     0.000000     4.184000     3
  CG2DC1   CG2DC1   CG2DC2    NG2P1     9     0.000000     2.092000     1
  CG2DC1   CG2DC1   CG2DC2    NG2P1     9   180.000000     9.204800     2
  CG2DC1   CG2DC1   CG2DC2    NG2P1     9     0.000000     4.602400     3
  CG2DC1   CG2DC1   CG2DC2    NG2P1     9     0.000000     2.510400     4
   CG301   CG2DC1   CG2DC2   CG2DC1     9     0.000000     3.765600     1
   CG301   CG2DC1   CG2DC2   CG2DC1     9   180.000000     8.786400     2
   CG301   CG2DC1   CG2DC2   CG2DC1     9     0.000000     0.920480     3
   CG301   CG2DC1   CG2DC2   CG2DC1     9   180.000000     1.046000     5
   CG301   CG2DC1   CG2DC2   CG2DC1     9     0.000000     0.418400     6
   CG321   CG2DC1   CG2DC2   CG2DC1     9   180.000000     4.602400     1
   CG321   CG2DC1   CG2DC2   CG2DC1     9   180.000000     2.928800     2
   CG321   CG2DC1   CG2DC2    NG2P1     9   180.000000     4.602400     1
   CG321   CG2DC1   CG2DC2    NG2P1     9   180.000000     2.928800     2
    HGA4   CG2DC1   CG2DC2   CG2DC1     9   180.000000     4.184000     2
    HGA4   CG2DC1   CG2DC2   CG2DC2     9   180.000000     4.184000     2
  CG2DC1   CG2DC1    CG301   CG2R61     9   180.000000     0.000000     3
  CG2DC2   CG2DC1    CG301   CG2R61     9     0.000000     0.000000     3
  CG2DC2   CG2DC1    CG301    CG331     9     0.000000     1.255200     3
  CG2DC1   CG2DC1    CG321     HGA2     9     0.000000     0.125520     3
  CG2DC2   CG2DC1    CG321    CG321     9     0.000000     1.255200     3
  CG2DC2   CG2DC1    CG321     HGA2     9   180.000000     1.255200     3
  CG2DC1   CG2DC2   CG2DC2   CG2R61     9   180.000000     2.343040     1
  CG2DC1   CG2DC2   CG2DC2   CG2R61     9   180.000000    29.288000     2
  CG2DC2   CG2DC2   CG2R61   CG2R61     9   180.000000     3.138000     2
  CG2DC2   CG2DC2   CG2R61   CG2R61     9     0.000000     0.794960     4
  CG2R61   CG2DC2   CG2R61   CG2R61     9   180.000000     3.138000     2
  CG2R61   CG2DC2   CG2R61   CG2R61     9     0.000000     0.794960     4
  CG2DC1   CG2DC2    NG2P1    CG324     9   180.000000    29.288000     2
   NG2S0    CG2O1   CG2R61   CG2R61     9   180.000000     4.184000     2
   OG2D1    CG2O1   CG2R61   CG2R61     9   180.000000     4.184000     2
   NG2S1    CG2O1    CG321    CG321     9     0.000000     0.000000     1
   NG2S1    CG2O1    CG321     HGA2     9     0.000000     0.000000     3
   OG2D1    CG2O1    CG321    CG321     9   180.000000     0.209200     6
   OG2D1    CG2O1    CG321     HGA2     9   180.000000     0.000000     3
  CG2R61    CG2O1    NG2S0    CG321     9     0.000000     6.694400     1
  CG2R61    CG2O1    NG2S0    CG321     9   180.000000    16.736000     2
  CG2R61    CG2O1    NG2S0    CG331     9     0.000000     6.694400     1
  CG2R61    CG2O1    NG2S0    CG331     9   180.000000    16.736000     2
   OG2D1    CG2O1    NG2S0    CG321     9   180.000000    10.878400     2
   OG2D1    CG2O1    NG2S0    CG331     9   180.000000    10.878400     2
   CG321    CG2O1    NG2S1     HGP1     9   180.000000    10.460000     2
   OG2D1    CG2O1    NG2S1    CG321     9   180.000000    10.460000     2
   OG2D1    CG2O1    NG2S1     HGP1     9   180.000000    10.460000     2
   OG2D2    CG2O3    CG314    CG321     9   180.000000     0.209200     6
   OG2D2    CG2O3    CG314    NG3P3     9   180.000000    13.388800     2
   OG2D2    CG2O3    CG314     HGA1     9   180.000000     0.209200     6
  NG2R53   CG2R53   CG3C51   CG3C52     9   180.000000     4.393200     3
  NG2R53   CG2R53   CG3C51    SG311     9   180.000000     4.184000     3
  NG2R53   CG2R53   CG3C51     HGA1     9   180.000000     0.000000     3
   OG2D1   CG2R53   CG3C51   CG3C52     9     0.000000     0.334720     3
   OG2D1   CG2R53   CG3C51    SG311     9     0.000000     0.334720     3
   OG2D1   CG2R53   CG3C51     HGA1     9     0.000000     0.000000     3
  NG2R53   CG2R53   CG3C52   CG3C51     9   180.000000     4.393200     3
  NG2R53   CG2R53   CG3C52     HGA2     9   180.000000     0.000000     3
   OG2D1   CG2R53   CG3C52   CG3C51     9     0.000000     0.334720     3
   OG2D1   CG2R53   CG3C52     HGA2     9     0.000000     0.000000     3
  CG3C51   CG2R53   NG2R53   CG2R53     9   180.000000     0.836800     2
  CG3C51   CG2R53   NG2R53    CG321     9   180.000000     0.836800     2
  CG3C52   CG2R53   NG2R53   CG2R53     9   180.000000     0.836800     2
  CG3C52   CG2R53   NG2R53    CG321     9   180.000000     0.836800     2
   OG2D1   CG2R53   NG2R53   CG2R53     9   180.000000     4.602400     2
   OG2D1   CG2R53   NG2R53    CG321     9   180.000000    10.460000     2
  CG2DC2   CG2R61   CG2R61    CG2O1     9   180.000000    12.970400     2
  CG2DC2   CG2R61   CG2R61   CG2R61     9   180.000000    12.970400     2
  CG2DC2   CG2R61   CG2R61    CG301     9   180.000000    12.970400     2
  CG2DC2   CG2R61   CG2R61    HGR61     9   180.000000    10.041600     2
   CG2O1   CG2R61   CG2R61   CG2R61     9   180.000000    12.970400     2
   CG2O1   CG2R61   CG2R61    HGR61     9   180.000000    10.041600     2
  CG2R61   CG2R61   CG2R61   CG2R61     9   180.000000    12.970400     2
  CG2R61   CG2R61   CG2R61    CG301     9   180.000000    12.970400     2
  CG2R61   CG2R61   CG2R61    CG311     9   180.000000    12.970400     2
  CG2R61   CG2R61   CG2R61    NG301     9   180.000000     5.857600     2
  CG2R61   CG2R61   CG2R61    HGR61     9   180.000000    17.572800     2
   CG301   CG2R61   CG2R61    HGR61     9   180.000000    10.041600     2
   CG311   CG2R61   CG2R61    NG301     9   180.000000    10.041600     2
   CG311   CG2R61   CG2R61    HGR61     9   180.000000    10.041600     2
   NG301   CG2R61   CG2R61    HGR61     9   180.000000    10.041600     2
   HGR61   CG2R61   CG2R61    HGR61     9   180.000000    10.041600     2
  CG2R61   CG2R61    CG301   CG2DC1     9   180.000000     0.962320     2
  CG2R61   CG2R61    CG301    CG331     9   180.000000     0.962320     2
  CG2R61   CG2R61    CG311    CG321     9   180.000000     0.962320     2
  CG2R61   CG2R61    CG311    CG331     9   180.000000     0.962320     2
  CG2R61   CG2R61    CG311     HGA1     9   180.000000     0.418400     6
  CG2R61   CG2R61    NG301    CG301     9   180.000000     4.016640     2
  CG2R61   CG2R61    NG301    CG301     9     0.000000     0.439320     4
  CG2R61   CG2R61    NG301    CG301     9   180.000000     0.146440     6
  CG2R61   CG2R61    NG301    CG321     9   180.000000     4.016640     2
  CG2R61   CG2R61    NG301    CG321     9     0.000000     0.439320     4
  CG2R61   CG2R61    NG301    CG321     9   180.000000     0.146440     6
   CG331    CG301    CG321    CG311     9     0.000000     0.836800     3
   CG331    CG301    CG321     HGA2     9     0.000000     0.815880     3
   NG301    CG301    CG321    CG311     9   180.000000     0.669440     1
   NG301    CG301    CG321    CG311     9     0.000000     1.631760     2
   NG301    CG301    CG321     HGA2     9     0.000000     0.669440     3
  CG2DC1    CG301    CG331     HGA3     9     0.000000     0.669440     3
  CG2R61    CG301    CG331     HGA3     9     0.000000     0.167360     3
   CG321    CG301    CG331     HGA3     9     0.000000     0.669440     3
   CG331    CG301    CG331     HGA3     9     0.000000     0.669440     3
   NG301    CG301    CG331     HGA3     9     0.000000     0.669440     3
   CG321    CG301    NG301   CG2R61     9   180.000000    10.460000     1
   CG321    CG301    NG301   CG2R61     9     0.000000     6.276000     2
   CG321    CG301    NG301   CG2R61     9     0.000000     2.092000     3
   CG321    CG301    NG301    CG321     9   180.000000     5.941280     1
   CG321    CG301    NG301    CG321     9     0.000000     3.430880     2
   CG321    CG301    NG301    CG321     9     0.000000     4.267680     3
   CG331    CG301    NG301   CG2R61     9   180.000000    10.460000     1
   CG331    CG301    NG301   CG2R61     9     0.000000     6.276000     2
   CG331    CG301    NG301   CG2R61     9     0.000000     2.092000     3
   CG331    CG301    NG301    CG321     9   180.000000     5.941280     1
   CG331    CG301    NG301    CG321     9     0.000000     3.430880     2
   CG331    CG301    NG301    CG321     9     0.000000     4.267680     3
  CG2R61    CG311    CG321    CG301     9     0.000000     0.167360     3
  CG2R61    CG311    CG321     HGA2     9     0.000000     0.000000     3
   CG331    CG311    CG321    CG301     9     0.000000     0.836800     3
   CG331    CG311    CG321     HGA2     9     0.000000     0.836800     3
    HGA1    CG311    CG321    CG301     9     0.000000     0.815880     3
    HGA1    CG311    CG321     HGA2     9     0.000000     0.815880     3
  CG2R61    CG311    CG331     HGA3     9     0.000000     0.167360     3
   CG321    CG311    CG331     HGA3     9     0.000000     0.836800     3
    HGA1    CG311    CG331     HGA3     9     0.000000     0.815880     3
   CG2O3    CG314    CG321    SG311     9     0.000000     0.836800     3
   CG2O3    CG314    CG321     HGA2     9     0.000000     0.836800     3
   NG3P3    CG314    CG321    SG311     9     0.000000     0.836800     3
   NG3P3    CG314    CG321     HGA2     9     0.000000     0.836800     3
    HGA1    CG314    CG321    SG311     9     0.000000     0.815880     3
    HGA1    CG314    CG321     HGA2     9     0.000000     0.815880     3
   CG2O3    CG314    NG3P3     HGP2     9     0.000000     0.418400     3
   CG321    CG314    NG3P3     HGP2     9     0.000000     0.418400     3
    HGA1    CG314    NG3P3     HGP2     9     0.000000     0.418400     3
  CG2DC1    CG321    CG321    CG324     9     0.000000     0.794960     3
  CG2DC1    CG321    CG321     HGA2     9     0.000000     0.794960     3
   CG2O1    CG321    CG321    CG321     9     0.000000     0.815880     3
   CG2O1    CG321    CG321     HGA2     9     0.000000     0.815880     3
   CG321    CG321    CG321    NG2S0     9     0.000000     0.836800     3
   CG321    CG321    CG321     HGA2     9     0.000000     0.815880     3
   CG324    CG321    CG321     HGA2     9     0.000000     0.815880     3
  NG2R53    CG321    CG321    NG2S1     9     0.000000     0.794960     3
  NG2R53    CG321    CG321     HGA2     9     0.000000     0.815880     3
   NG2S0    CG321    CG321     HGA2     9     0.000000     0.815880     3
   NG2S1    CG321    CG321     HGA2     9     0.000000     0.815880     3
    HGA2    CG321    CG321     HGA2     9     0.000000     0.920480     3
   CG321    CG321    CG324    NG2P1     9     0.000000     0.815880     3
   CG321    CG321    CG324     HGA2     9     0.000000     0.815880     3
    HGA2    CG321    CG324    NG2P1     9     0.000000     0.815880     3
    HGA2    CG321    CG324     HGA2     9     0.000000     0.815880     3
   NG301    CG321    CG331     HGA3     9     0.000000     0.669440     3
    HGA2    CG321    CG331     HGA3     9     0.000000     0.669440     3
   CG321    CG321   NG2R53   CG2R53     9     0.000000     0.000000     1
    HGA2    CG321   NG2R53   CG2R53     9     0.000000     0.000000     1
   CG321    CG321    NG2S0    CG2O1     9     0.000000     7.531200     1
    HGA2    CG321    NG2S0    CG2O1     9     0.000000     0.000000     3
   CG321    CG321    NG2S1    CG2O1     9     0.000000     7.531200     1
   CG321    CG321    NG2S1     HGP1     9     0.000000     0.000000     1
    HGA2    CG321    NG2S1    CG2O1     9     0.000000     0.000000     3
    HGA2    CG321    NG2S1     HGP1     9     0.000000     0.000000     3
   CG331    CG321    NG301   CG2R61     9   180.000000    10.460000     1
   CG331    CG321    NG301   CG2R61     9     0.000000     6.276000     2
   CG331    CG321    NG301   CG2R61     9     0.000000     2.092000     3
   CG331    CG321    NG301    CG301     9   180.000000     5.941280     1
   CG331    CG321    NG301    CG301     9     0.000000     3.430880     2
   CG331    CG321    NG301    CG301     9     0.000000     4.267680     3
    HGA2    CG321    NG301   CG2R61     9   180.000000     0.000000     3
    HGA2    CG321    NG301    CG301     9     0.000000     0.418400     3
   CG314    CG321    SG311   CG3C51     9     0.000000     0.815880     3
    HGA2    CG321    SG311   CG3C51     9     0.000000     1.171520     3
   CG321    CG324    NG2P1   CG2DC2     9     0.000000     2.552240     1
   CG321    CG324    NG2P1   CG2DC2     9   180.000000     2.594080     2
   CG321    CG324    NG2P1   CG2DC2     9     0.000000     1.046000     3
   CG321    CG324    NG2P1   CG2DC2     9     0.000000     2.510400     4
   CG321    CG324    NG2P1   CG2DC2     9     0.000000     1.046000     6
   CG321    CG324    NG2P1    CG324     9   180.000000     0.000000     6
    HGA2    CG324    NG2P1   CG2DC2     9   180.000000     0.627600     3
    HGA2    CG324    NG2P1    CG324     9   180.000000     0.000000     6
    HGA3    CG331    NG2S0    CG2O1     9     0.000000     0.000000     3
    HGA3    CG331    NG2S0    CG321     9     0.000000     1.757280     3
  CG2R53   CG3C51   CG3C52   CG2R53     9     0.000000     0.000000     3
  CG2R53   CG3C51   CG3C52     HGA2     9     0.000000     0.000000     3
   SG311   CG3C51   CG3C52   CG2R53     9   180.000000     2.510400     3
   SG311   CG3C51   CG3C52     HGA2     9   180.000000     0.627600     3
    HGA1   CG3C51   CG3C52   CG2R53     9     0.000000     0.000000     3
    HGA1   CG3C51   CG3C52     HGA2     9     0.000000     0.794960     3
    HGA1   CG3C51    SG311    CG321     9     0.000000     1.171520     3


[ dihedraltypes ]
; 'improper' dihedrals 
;      i        j        k        l  func         phi0         kphi
  CG2DC2   CG2DC1   CG2DC1    NG2P1     2     0.000000  1004.160000
   CG2O1   CG2R61    NG2S0    OG2D1     2     0.000000  1004.160000
   CG2O1    CG321    NG2S1    OG2D1     2     0.000000  1004.160000
   CG2O3    OG2D2    OG2D2    CG314     2     0.000000   803.328000
  CG2R53   CG3C51   NG2R53    OG2D1     2     0.000000   753.120000
  CG2R53   CG3C52   NG2R53    OG2D1     2     0.000000   753.120000

PDB structure file

ATOM      1  C1  ATT B 225      20.808   4.063  35.305  1.00  0.00           C
ATOM      2  C2  ATT B 225      22.116   3.969  35.007  1.00  0.00           C
ATOM      3  C3  ATT B 225      22.976   2.958  35.568  1.00  0.00           C
ATOM      4  N4  ATT B 225      24.263   3.011  35.572  1.00  0.00           N
ATOM      5  C5  ATT B 225      24.957   4.134  34.967  1.00  0.00           C
ATOM      6  C6  ATT B 225      24.195   4.771  33.795  1.00  0.00           C
ATOM      7  C7  ATT B 225      22.782   5.115  34.300  1.00  0.00           C
ATOM      8  C8  ATT B 225      25.151   1.876  35.817  1.00  0.00           C
ATOM      9  C9  ATT B 225      24.458   0.584  35.359  1.00  0.00           C
ATOM     10  C10 ATT B 225      23.077   0.556  36.015  1.00  0.00           C
ATOM     11  C11 ATT B 225      22.216   1.789  35.974  1.00  0.00           C
ATOM     12  C12 ATT B 225      20.920   1.870  36.335  1.00  0.00           C
ATOM     13  C13 ATT B 225      20.260   3.163  36.299  1.00  0.00           C
ATOM     14  C14 ATT B 225      19.025   3.388  36.774  1.00  0.00           C
ATOM     15  C15 ATT B 225      18.321   2.337  37.484  1.00  0.00           C
ATOM     16  C16 ATT B 225      18.713   1.033  37.338  1.00  0.00           C
ATOM     17  C17 ATT B 225      20.025   0.712  36.681  1.00  0.00           C
ATOM     18  C18 ATT B 225      19.663  -0.081  35.424  1.00  0.00           C
ATOM     19  C19 ATT B 225      20.672  -0.267  37.673  1.00  0.00           C
ATOM     20  C20 ATT B 225      17.817   0.095  37.808  1.00  0.00           C
ATOM     21  C21 ATT B 225      16.705   0.402  38.573  1.00  0.00           C
ATOM     22  C22 ATT B 225      16.512   1.729  38.892  1.00  0.00           C
ATOM     23  C23 ATT B 225      17.273   2.705  38.308  1.00  0.00           C
ATOM     24  C24 ATT B 225      15.425   2.230  39.795  1.00  0.00           C
ATOM     25  C25 ATT B 225      14.644   1.029  40.336  1.00  0.00           C
ATOM     26  C26 ATT B 225      14.584  -0.266  39.495  1.00  0.00           C
ATOM     27  N27 ATT B 225      15.975  -0.586  39.249  1.00  0.00           N
ATOM     28  C28 ATT B 225      16.319  -1.979  39.058  1.00  0.00           C
ATOM     29  C29 ATT B 225      16.041  -2.506  37.655  1.00  0.00           C
ATOM     30  C30 ATT B 225      13.719  -0.043  38.246  1.00  0.00           C
ATOM     31  C31 ATT B 225      13.930  -1.313  40.417  1.00  0.00           C
ATOM     32  C32 ATT B 225      14.516   3.122  38.929  1.00  0.00           C
ATOM     33  C33 ATT B 225      18.324   4.621  36.439  1.00  0.00           C
ATOM     34  C34 ATT B 225      17.453   4.716  35.380  1.00  0.00           C
ATOM     35  C35 ATT B 225      16.900   5.944  35.082  1.00  0.00           C
ATOM     36  C36 ATT B 225      17.138   7.026  35.886  1.00  0.00           C
ATOM     37  C37 ATT B 225      17.865   6.911  37.045  1.00  0.00           C
ATOM     38  C38 ATT B 225      18.522   5.709  37.238  1.00  0.00           C
ATOM     39  C39 ATT B 225      17.219   3.622  34.412  1.00  0.00           C
ATOM     40  O40 ATT B 225      18.141   3.193  33.725  1.00  0.00           O
ATOM     41  N41 ATT B 225      15.943   3.197  34.259  1.00  0.00           N
ATOM     42  C42 ATT B 225      14.846   3.578  35.100  1.00  0.00           C
ATOM     43  C43 ATT B 225      15.658   2.152  33.294  1.00  0.00           C
ATOM     44  C44 ATT B 225      15.528   0.849  34.084  1.00  0.00           C
ATOM     45  C45 ATT B 225      14.129   0.247  34.273  1.00  0.00           C
ATOM     46  C46 ATT B 225      13.484   0.094  32.930  1.00  0.00           C
ATOM     47  O47 ATT B 225      14.065  -0.214  31.885  1.00  0.00           O
ATOM     48  N48 ATT B 225      12.192   0.422  33.018  1.00  0.00           N
ATOM     49  C49 ATT B 225      11.223   0.226  31.985  1.00  0.00           C
ATOM     50  C50 ATT B 225      10.051   1.206  32.126  1.00  0.00           C
ATOM     51  N51 ATT B 225       9.123   1.108  31.046  1.00  0.00           N
ATOM     52  C52 ATT B 225       9.181   2.020  29.998  1.00  0.00           C
ATOM     53  O53 ATT B 225       9.731   3.117  30.067  1.00  0.00           O
ATOM     54  C54 ATT B 225       8.369   1.370  28.873  1.00  0.00           C
ATOM     55  C55 ATT B 225       7.673   0.204  29.543  1.00  0.00           C
ATOM     56  C56 ATT B 225       8.153   0.131  30.995  1.00  0.00           C
ATOM     57  O57 ATT B 225       8.054  -0.889  31.687  1.00  0.00           O
ATOM     58  S58 ATT B 225       8.269  -1.332  28.776  1.00  0.00           S
ATOM     59  C59 ATT B 225       7.096  -2.633  29.245  1.00  0.00           C
ATOM     60  CA  ATT B 225       5.703  -2.448  28.625  1.00  0.00           C
ATOM     61  C   ATT B 225       4.531  -3.327  28.919  1.00  0.00           C
ATOM     62  O   ATT B 225       3.633  -3.448  28.082  1.00  0.00           O
ATOM     63  H63 ATT B 225      20.308   4.978  34.948  1.00  0.00           H
ATOM     64  H64 ATT B 225      25.854   3.739  34.477  1.00  0.00           H
ATOM     65  H65 ATT B 225      25.242   4.872  35.724  1.00  0.00           H
ATOM     66  H66 ATT B 225      24.731   5.664  33.413  1.00  0.00           H
ATOM     67  H67 ATT B 225      24.084   4.084  32.927  1.00  0.00           H
ATOM     68  H68 ATT B 225      22.165   5.512  33.472  1.00  0.00           H
ATOM     69  H69 ATT B 225      22.920   5.939  35.023  1.00  0.00           H
ATOM     70  H70 ATT B 225      26.094   1.961  35.259  1.00  0.00           H
ATOM     71  H71 ATT B 225      25.383   1.805  36.889  1.00  0.00           H
ATOM     72  H72 ATT B 225      25.043  -0.338  35.594  1.00  0.00           H
ATOM     73  H73 ATT B 225      24.360   0.731  34.264  1.00  0.00           H
ATOM     74  H74 ATT B 225      23.186   0.151  37.040  1.00  0.00           H
ATOM     75  H75 ATT B 225      22.489  -0.262  35.532  1.00  0.00           H
ATOM     76  H76 ATT B 225      19.207   0.538  34.617  1.00  0.00           H
ATOM     77  H77 ATT B 225      20.521  -0.547  34.896  1.00  0.00           H
ATOM     78  H78 ATT B 225      18.916  -0.884  35.599  1.00  0.00           H
ATOM     79  H79 ATT B 225      20.891   0.242  38.644  1.00  0.00           H
ATOM     80  H80 ATT B 225      21.534  -0.770  37.180  1.00  0.00           H
ATOM     81  H81 ATT B 225      20.004  -1.096  37.977  1.00  0.00           H
ATOM     82  H82 ATT B 225      18.005  -0.913  37.494  1.00  0.00           H
ATOM     83  H83 ATT B 225      17.034   3.760  38.369  1.00  0.00           H
ATOM     84  H84 ATT B 225      15.948   2.772  40.609  1.00  0.00           H
ATOM     85  H85 ATT B 225      13.595   1.330  40.511  1.00  0.00           H
ATOM     86  H86 ATT B 225      15.115   0.764  41.311  1.00  0.00           H
ATOM     87  H87 ATT B 225      17.403  -2.101  39.299  1.00  0.00           H
ATOM     88  H88 ATT B 225      15.874  -2.744  39.731  1.00  0.00           H
ATOM     89  H89 ATT B 225      15.921  -1.703  36.895  1.00  0.00           H
ATOM     90  H90 ATT B 225      16.905  -3.069  37.245  1.00  0.00           H
ATOM     91  H91 ATT B 225      15.185  -3.215  37.681  1.00  0.00           H
ATOM     92  H92 ATT B 225      12.687   0.267  38.528  1.00  0.00           H
ATOM     93  H93 ATT B 225      13.565  -1.080  37.882  1.00  0.00           H
ATOM     94  H94 ATT B 225      14.237   0.623  37.522  1.00  0.00           H
ATOM     95  H95 ATT B 225      12.904  -1.020  40.727  1.00  0.00           H
ATOM     96  H96 ATT B 225      14.534  -1.460  41.341  1.00  0.00           H
ATOM     97  H97 ATT B 225      13.935  -2.306  39.931  1.00  0.00           H
ATOM     98  H98 ATT B 225      13.479   3.049  39.334  1.00  0.00           H
ATOM     99  H99 ATT B 225      14.426   2.733  37.894  1.00  0.00           H
ATOM    100 0H10 ATT B 225      14.956   4.147  38.980  1.00  0.00           H
ATOM    101 1H10 ATT B 225      16.262   6.129  34.235  1.00  0.00           H
ATOM    102 2H10 ATT B 225      16.633   7.927  35.555  1.00  0.00           H
ATOM    103 3H10 ATT B 225      18.158   7.821  37.546  1.00  0.00           H
ATOM    104 4H10 ATT B 225      19.279   5.656  38.013  1.00  0.00           H
ATOM    105 5H10 ATT B 225      14.123   4.228  34.559  1.00  0.00           H
ATOM    106 6H10 ATT B 225      14.460   2.634  35.542  1.00  0.00           H
ATOM    107 7H10 ATT B 225      15.242   4.075  36.012  1.00  0.00           H
ATOM    108 8H10 ATT B 225      16.494   2.089  32.570  1.00  0.00           H
ATOM    109 9H10 ATT B 225      14.771   2.398  32.670  1.00  0.00           H
ATOM    110 0H11 ATT B 225      16.146   0.039  33.636  1.00  0.00           H
ATOM    111 1H11 ATT B 225      15.971   0.982  35.097  1.00  0.00           H
ATOM    112 2H11 ATT B 225      13.469   0.846  34.932  1.00  0.00           H
ATOM    113 3H11 ATT B 225      14.129  -0.767  34.723  1.00  0.00           H
ATOM    114 4H11 ATT B 225      11.887   0.766  33.904  1.00  0.00           H
ATOM    115 5H11 ATT B 225      11.804   0.605  31.116  1.00  0.00           H
ATOM    116 6H11 ATT B 225      10.802  -0.797  31.877  1.00  0.00           H
ATOM    117 7H11 ATT B 225       9.631   0.910  33.114  1.00  0.00           H
ATOM    118 8H11 ATT B 225      10.469   2.230  32.203  1.00  0.00           H
ATOM    119 9H11 ATT B 225       7.665   2.075  28.409  1.00  0.00           H
ATOM    120 0H12 ATT B 225       9.090   1.140  28.073  1.00  0.00           H
ATOM    121 1H12 ATT B 225       6.579   0.314  29.471  1.00  0.00           H
ATOM    122 2H12 ATT B 225       7.011  -2.780  30.345  1.00  0.00           H
ATOM    123 3H12 ATT B 225       7.535  -3.626  28.998  1.00  0.00           H
ATOM    124  HA  ATT B 225       5.431  -1.496  29.063  1.00  0.00           H
ATOM    125  N   ATT B 225       5.857  -2.259  27.215  1.00  0.00           N
ATOM    126  HN  ATT B 225       6.019  -3.103  26.713  1.00  0.00           H
