# Supplementary material for: Sub-millisecond conformational dynamics of the A2A adenosine receptor revealed by single-molecule FRET
Source: Commun Biol. 2023 Apr 3;6:362. doi: 10.1038/s42003-023-04727-z (PMC10070357; doi:10.1038/s42003-023-04727-z)
Supplement: Supplementary file 7 — Supplementary Data 4 [file 42003_2023_4727_MOESM7_ESM.txt]

Supplementary text 2. Topology for Alexa488-C5-maleimide.

GROMACS rtp file

[ ALX ]
[ atoms ]
   C1       CG2R61      -0.506    0
   C2       CG2R61       0.065    2   
   C3       CG2R61      -0.110    3     
   C4       CG2R61      -0.109    4     
   C5       CG2R61       0.006    5     
   C6       CG2R61       0.410    6     
   O7       OG3R60      -0.410    7     
   C8       CG2R61       0.287    8     
   C9       CG2R61      -0.008    9     
  C10       CG2R67      -0.001   10     
  C11       CG2R67       0.010   11     
  C12       CG2R61      -0.066   12     
  C13       CG2R61      -0.115   13     
  C14       CG2R61      -0.064   14     
  C15       CG2R61      -0.101   15     
  C16       CG2R61      -0.101   16     
  C17        CG2O3       0.621   17     
  O18        OG2D2      -0.760   18     
  C19        CG2O1       0.433   19     
  O20        OG2D1      -0.428   20     
  N21        NG2S1      -0.566   21     
  C22        CG321       0.071   22     
  C23        CG321      -0.177   23     
  C24        CG321      -0.212   24     
  C25        CG321      -0.185   25     
  C26        CG321       0.048   26     
  N27       NG2R53      -0.167   27     
  C28       CG2R53       0.312   28     
  O29        OG2D1      -0.487   29     
  C30       CG3C52      -0.028   30     
  C31       CG3C51       0.160   31     
  C32       CG2R53       0.314   32     
  O33        OG2D1      -0.487   33     
  S34        SG311      -0.156   34        
  C35        CT2      -0.151   35       
  CA        CT1         0.383   36  
  C            C       0.448   37    
  O            O      -0.860   38     
  C39       CG2DC1      -0.140   39     
  C40       CG2DC1      -0.076   40     
  C41       CG2DC2       0.281   41     
  N42        NG2D1      -0.715   42     
  C43       CG2D1O      -0.603   43     
  S44        SG3O1       1.420   44     
  O45        OG2P1      -0.650   45     
  O46        OG2P1      -0.650   46     
  N47        NG2S3      -0.851   47     
  S48        SG3O1       1.340   48     
  O49        OG2P1      -0.650   49     
  O50        OG2P1      -0.650   50     
  H51         HGP1       0.326   51     
  H52        HGR61       0.115   52     
  H53        HGR61       0.115   53     
  H54        HGR61       0.115   54     
  H55        HGR61       0.115   55     
  H56        HGR61       0.115   56     
  H57         HGP1       0.314   57     
  H58         HGA2       0.090   58     
  H59         HGA2       0.090   59     
  H60         HGA2       0.090   60     
  H61         HGA2       0.090   61     
  H62         HGA2       0.090   62     
  H63         HGA2       0.090   63     
  H64         HGA2       0.090   64     
  H65         HGA2       0.090   65     
  H66         HGA2       0.090   66     
  H67         HGA2       0.090   67     
  H68         HGA2       0.090   68     
  H69         HGA2       0.090   69     
  H70         HGA1       0.090   70     
  H71         HA2        0.090   71     
  H72         HA2        0.090   72       
  HA          HB1       0.090   73   
  H76         HGA4       0.150   74     
  H77         HGA4       0.150   75   
  H78         HGP4       0.382   76     
  H79         HGP4       0.382   77     
  O80        OG2D2      -0.760   78     
  N        NH1        -0.358   79    
  HN            H       0.330   80  
  O84        OG2P1      -0.650   81     
  O85        OG2P1      -0.650   82  
[ bonds ]
C1 C6
C1 C2
C1 S48
C2 C3
C2 N47
C3 C4
C3 H52
C4 C5
C4 H53
C5 C10
C5 C6
C6 O7
O7 C8
C8 C43
C8 C9
C9 C10
C9 C39
C10 C11
C11 C16
C11 C12
C12 C13
C12 H54
C13 C14
C13 C19
C14 C15
C14 H55
C15 C16
C15 H56
C16 C17
C17 O18
C17 O80
C19 O20
C19 N21
N21 C22
N21 H57
C22 C23
C22 H58
C22 H59
C23 C24
C23 H60
C23 H61
C24 C25
C24 H62
C24 H63
C25 C26
C25 H64
C25 H65
C26 N27
C26 H66
C26 H67
N27 C32
N27 C28
C28 O29
C28 C30
C30 C31
C30 H68
C30 H69
C31 C32
C31 S34
C31 H70
C32 O33
S34 C35
C35 CA
C35 H71
C35 H72
CA C
CA HA
CA N
C   O
C39 C40
C39 H76
C40 C41
C40 H77
C41 N42
C41 C43
N42 H51
C43 S44
S44 O45
S44 O46
S44 O84
N47 H78
N47 H79
S48 O49
S48 O50
S48 O85
N   HN
C  +N

GROMACS prm file

[ bondtypes ]
;      i        j  func           b0           kb
  CG2D1O   CG2DC2     1   0.14500000    251040.00
  CG2D1O   CG2R61     1   0.14500000    305432.00
  CG2D1O    SG3O1     1   0.17800000    192464.00
  CG2DC1   CG2DC1     1   0.13400000    368192.00
  CG2DC1   CG2DC2     1   0.14500000    251040.00
  CG2DC1   CG2R61     1   0.14500000    305432.00
  CG2DC1     HGA4     1   0.11000000    301666.40
  CG2DC2    NG2D1     1   0.12760000    418400.00
   CG2O1   CG2R61     1   0.14750000    251040.00
   CG2O1    NG2S1     1   0.13450000    309616.00
   CG2O1    OG2D1     1   0.12300000    518816.00
   CG2O3   CG2R61     1   0.15000000    167360.00
   CG2O3    CG314     1   0.15220000    167360.00
   CG2O3    OG2D2     1   0.12600000    439320.00
  CG2R53   CG3C51     1   0.15300000    251040.00
  CG2R53   CG3C52     1   0.15300000    251040.00
  CG2R53   NG2R53     1   0.13800000    384928.00
  CG2R53    OG2D1     1   0.12350000    476976.00
  CG2R61   CG2R61     1   0.13750000    255224.00
  CG2R61   CG2R67     1   0.13750000    255224.00
  CG2R61    NG2S3     1   0.13900000    334720.00
  CG2R61   OG3R60     1   0.13500000    234304.00
  CG2R61    SG3O1     1   0.17800000    192464.00
  CG2R61    HGR61     1   0.10800000    284512.00
  CG2R67   CG2R67     1   0.14900000    251040.00
   CG314    CG321     1   0.15380000    186188.00
   CG314    NG3P3     1   0.14800000    167360.00
   CG314     HGA1     1   0.11110000    258571.20
   CG321    CG321     1   0.15300000    186188.00
   CG321   NG2R53     1   0.14300000    267776.00
   CG321    NG2S1     1   0.14300000    267776.00
   CG321    SG311     1   0.18180000    165686.40
   CT2    SG311     1   0.18180000    165686.40 ;
   CG321     HGA2     1   0.11110000    258571.20
  CG3C51   CG3C52     1   0.15180000    163176.00
  CG3C51    SG311     1   0.18180000    165686.40
  CG3C51     HGA1     1   0.11000000    256897.60
  CG3C52     HGA2     1   0.11000000    256897.60
   NG2D1     HGP1     1   0.10000000    380744.00
   NG2S1     HGP1     1   0.09970000    368192.00
   NG2S3     HGP4     1   0.10000000    408358.40
   NG3P3     HGP2     1   0.10400000    337230.40
   OG2P1    SG3O1     1   0.14480000    451872.00


[ angletypes ]
;      i        j        k  func       theta0       ktheta          ub0          kub
  CG2DC2   CG2D1O   CG2R61     5   117.200000   334.720000   0.00000000         0.00
  CG2DC2   CG2D1O    SG3O1     5   113.000000   401.664000   0.00000000         0.00
  CG2R61   CG2D1O    SG3O1     5   116.500000   167.360000   0.00000000         0.00
  CG2DC1   CG2DC1   CG2DC2     5   123.000000   401.664000   0.00000000         0.00
  CG2DC1   CG2DC1   CG2R61     5   122.000000   242.672000   0.00000000         0.00
  CG2DC1   CG2DC1     HGA4     5   119.000000   351.456000   0.00000000         0.00
  CG2DC2   CG2DC1     HGA4     5   118.000000   351.456000   0.00000000         0.00
  CG2R61   CG2DC1     HGA4     5   120.000000   267.776000   0.00000000         0.00
  CG2D1O   CG2DC2   CG2DC1     5   113.000000   401.664000   0.00000000         0.00
  CG2D1O   CG2DC2    NG2D1     5   117.000000   468.608000   0.00000000         0.00
  CG2DC1   CG2DC2    NG2D1     5   117.000000   468.608000   0.00000000         0.00
  CG2R61    CG2O1    NG2S1     5   116.500000   669.440000   0.00000000         0.00
  CG2R61    CG2O1    OG2D1     5   121.000000   251.040000   0.00000000         0.00
   NG2S1    CG2O1    OG2D1     5   122.500000   669.440000   0.00000000         0.00
  CG2R61    CG2O3    OG2D2     5   116.000000   334.720000   0.23530000     41840.00
   CG314    CG2O3    OG2D2     5   116.000000   334.720000   0.23530000     41840.00
   OG2D2    CG2O3    OG2D2     5   128.000000   836.800000   0.22587000     58576.00
  CG3C51   CG2R53   NG2R53     5   105.500000  1004.160000   0.00000000         0.00
  CG3C51   CG2R53    OG2D1     5   126.700000   543.920000   0.00000000         0.00
  CG3C52   CG2R53   NG2R53     5   105.500000  1004.160000   0.00000000         0.00
  CG3C52   CG2R53    OG2D1     5   126.700000   543.920000   0.00000000         0.00
  NG2R53   CG2R53    OG2D1     5   127.800000   543.920000   0.00000000         0.00
  CG2D1O   CG2R61   CG2R61     5   120.000000   301.248000   0.00000000         0.00
  CG2D1O   CG2R61   OG3R60     5   113.900000   167.360000   0.00000000         0.00
  CG2DC1   CG2R61   CG2R61     5   120.000000   301.248000   0.00000000         0.00
  CG2DC1   CG2R61   CG2R67     5   120.000000   301.248000   0.00000000         0.00
   CG2O1   CG2R61   CG2R61     5   119.000000   376.560000   0.00000000         0.00
   CG2O3   CG2R61   CG2R61     5   119.000000   376.560000   0.00000000         0.00
   CG2O3   CG2R61   CG2R67     5   119.000000   376.560000   0.00000000         0.00
  CG2R61   CG2R61   CG2R61     5   120.000000   334.720000   0.24162000     29288.00
  CG2R61   CG2R61   CG2R67     5   120.000000   334.720000   0.00000000         0.00
  CG2R61   CG2R61    NG2S3     5   121.000000   502.080000   0.00000000         0.00
  CG2R61   CG2R61   OG3R60     5   120.000000   334.720000   0.00000000         0.00
  CG2R61   CG2R61    SG3O1     5   122.300000    83.680000   0.00000000         0.00
  CG2R61   CG2R61    HGR61     5   120.000000   251.040000   0.21525000     18409.60
  CG2R67   CG2R61    HGR61     5   120.000000   251.040000   0.00000000         0.00
  CG2R61   CG2R67   CG2R61     5   120.000000   334.720000   0.00000000         0.00
  CG2R61   CG2R67   CG2R67     5   120.000000   334.720000   0.00000000         0.00
   CG2O3    CG314    CG321     5   108.000000   435.136000   0.00000000         0.00
   CG2O3    CG314    NG3P3     5   110.000000   365.681600   0.00000000         0.00
   CG2O3    CG314     HGA1     5   109.500000   418.400000   0.00000000         0.00
   CG321    CG314    NG3P3     5   110.000000   566.513600   0.00000000         0.00
   CG321    CG314     HGA1     5   110.100000   288.696000   0.21790000     18853.10
   NG3P3    CG314     HGA1     5   107.500000   430.952000   0.00000000         0.00
   CG314    CG321    SG311     5   112.500000   485.344000   0.00000000         0.00
   CT1    CT2    SG311     5   112.500000   485.344000   0.00000000         0.00 ; 
   CG314    CG321     HGA2     5   110.100000   279.742240   0.21790000     18853.10
   CG321    CG321    CG321     5   113.600000   488.272800   0.25610000      9338.69
   CG321    CG321   NG2R53     5   113.500000   585.760000   0.00000000         0.00
   CG321    CG321    NG2S1     5   113.500000   585.760000   0.00000000         0.00
   CG321    CG321     HGA2     5   110.100000   221.752000   0.21790000     18853.10
  NG2R53    CG321     HGA2     5   109.500000   430.952000   0.00000000         0.00
   NG2S1    CG321     HGA2     5   109.500000   430.952000   0.00000000         0.00
   SG311    CG321     HGA2     5   111.300000   385.764800   0.00000000         0.00
   SG311    CT2     HA2     5   111.300000   385.764800   0.00000000         0.00 ;
    HGA2    CG321     HGA2     5   109.000000   297.064000   0.18020000      4518.72
  CG2R53   CG3C51   CG3C52     5   106.500000   585.760000   0.00000000         0.00
  CG2R53   CG3C51    SG311     5   103.000000   376.560000   0.00000000         0.00
  CG2R53   CG3C51     HGA1     5   111.000000   485.344000   0.00000000         0.00
  CG3C52   CG3C51    SG311     5   111.000000   920.480000   0.00000000         0.00
  CG3C52   CG3C51     HGA1     5   111.400000   292.880000   0.21790000     18853.10
   SG311   CG3C51     HGA1     5   111.300000   385.764800   0.00000000         0.00
  CG2R53   CG3C52   CG3C51     5   106.500000   585.760000   0.00000000         0.00
  CG2R53   CG3C52     HGA2     5   111.000000   485.344000   0.00000000         0.00
  CG3C51   CG3C52     HGA2     5   111.400000   292.880000   0.21790000     18853.10
    HGA2   CG3C52     HGA2     5   106.800000   322.168000   0.18020000      4518.72
  CG2DC2    NG2D1     HGP1     5   111.000000   623.416000   0.00000000         0.00
  CG2R53   NG2R53   CG2R53     5   120.500000   460.240000   0.00000000         0.00
  CG2R53   NG2R53    CG321     5   120.000000   418.400000   0.00000000         0.00
   CG2O1    NG2S1    CG321     5   120.000000   418.400000   0.00000000         0.00
   CG2O1    NG2S1     HGP1     5   123.000000   284.512000   0.00000000         0.00
   CG321    NG2S1     HGP1     5   117.000000   292.880000   0.00000000         0.00
  CG2R61    NG2S3     HGP4     5   111.600000   502.080000   0.00000000         0.00
    HGP4    NG2S3     HGP4     5   117.000000   259.408000   0.00000000         0.00
   CG314    NG3P3     HGP2     5   109.500000   251.040000   0.20740000     16736.00
    HGP2    NG3P3     HGP2     5   109.500000   368.192000   0.00000000         0.00
  CG2R61   OG3R60   CG2R61     5   115.000000   334.720000   0.00000000         0.00
   CG321    SG311   CG3C51     5    95.000000   284.512000   0.00000000         0.00
   CT2    SG311   CG3C51     5    95.000000   284.512000   0.00000000         0.00 ;
  CG2D1O    SG3O1    OG2P1     5    98.000000   711.280000   0.00000000         0.00
  CG2R61    SG3O1    OG2P1     5    98.000000   711.280000   0.00000000         0.00
   OG2P1    SG3O1    OG2P1     5   109.470000  1087.840000   0.24500000     29288.00


[ dihedraltypes ]
;      i        j        k        l  func         phi0         kphi  mult
  CG2R61   CG2D1O   CG2DC2   CG2DC1     9   180.000000     2.092000     1
  CG2R61   CG2D1O   CG2DC2   CG2DC1     9     0.000000     8.368000     2
  CG2R61   CG2D1O   CG2DC2   CG2DC1     9     0.000000     4.184000     3
  CG2R61   CG2D1O   CG2DC2    NG2D1     9     0.000000     2.092000     1
  CG2R61   CG2D1O   CG2DC2    NG2D1     9   180.000000     9.204800     2
  CG2R61   CG2D1O   CG2DC2    NG2D1     9     0.000000     4.602400     3
  CG2R61   CG2D1O   CG2DC2    NG2D1     9     0.000000     2.510400     4
   SG3O1   CG2D1O   CG2DC2   CG2DC1     9   180.000000     4.602400     1
   SG3O1   CG2D1O   CG2DC2   CG2DC1     9   180.000000     2.928800     2
   SG3O1   CG2D1O   CG2DC2    NG2D1     9   180.000000     4.602400     1
   SG3O1   CG2D1O   CG2DC2    NG2D1     9   180.000000     2.928800     2
  CG2DC2   CG2D1O   CG2R61   CG2R61     9   180.000000     3.138000     2
  CG2DC2   CG2D1O   CG2R61   CG2R61     9     0.000000     0.794960     4
  CG2DC2   CG2D1O   CG2R61   OG3R60     9   180.000000     3.138000     2
  CG2DC2   CG2D1O   CG2R61   OG3R60     9     0.000000     0.794960     4
   SG3O1   CG2D1O   CG2R61   CG2R61     9   180.000000     1.129680     2
   SG3O1   CG2D1O   CG2R61   OG3R60     9   180.000000     1.129680     2
  CG2DC2   CG2D1O    SG3O1    OG2P1     9     0.000000     0.016736     6
  CG2R61   CG2D1O    SG3O1    OG2P1     9     0.000000     0.016736     6
  CG2DC2   CG2DC1   CG2DC1   CG2R61     9   180.000000     2.343040     1
  CG2DC2   CG2DC1   CG2DC1   CG2R61     9   180.000000    29.288000     2
  CG2DC2   CG2DC1   CG2DC1     HGA4     9   180.000000    21.756800     2
  CG2R61   CG2DC1   CG2DC1     HGA4     9   180.000000    21.756800     2
    HGA4   CG2DC1   CG2DC1     HGA4     9   180.000000    21.756800     2
  CG2DC1   CG2DC1   CG2DC2   CG2D1O     9   180.000000     6.276000     1
  CG2DC1   CG2DC1   CG2DC2   CG2D1O     9   180.000000     4.184000     2
  CG2DC1   CG2DC1   CG2DC2   CG2D1O     9     0.000000     6.276000     3
  CG2DC1   CG2DC1   CG2DC2    NG2D1     9     0.000000     2.092000     1
  CG2DC1   CG2DC1   CG2DC2    NG2D1     9   180.000000     9.204800     2
  CG2DC1   CG2DC1   CG2DC2    NG2D1     9     0.000000     4.602400     3
  CG2DC1   CG2DC1   CG2DC2    NG2D1     9     0.000000     2.510400     4
    HGA4   CG2DC1   CG2DC2   CG2D1O     9   180.000000     4.184000     2
    HGA4   CG2DC1   CG2DC2    NG2D1     9   180.000000     4.184000     2
  CG2DC1   CG2DC1   CG2R61   CG2R61     9   180.000000     3.138000     2
  CG2DC1   CG2DC1   CG2R61   CG2R61     9     0.000000     0.794960     4
  CG2DC1   CG2DC1   CG2R61   CG2R67     9   180.000000     3.138000     2
  CG2DC1   CG2DC1   CG2R61   CG2R67     9     0.000000     0.794960     4
    HGA4   CG2DC1   CG2R61   CG2R61     9   180.000000     2.510400     2
    HGA4   CG2DC1   CG2R61   CG2R67     9   180.000000     2.510400     2
  CG2D1O   CG2DC2    NG2D1     HGP1     9   180.000000    50.208000     2
  CG2DC1   CG2DC2    NG2D1     HGP1     9   180.000000    50.208000     2
   NG2S1    CG2O1   CG2R61   CG2R61     9   180.000000     4.184000     2
   OG2D1    CG2O1   CG2R61   CG2R61     9   180.000000     4.184000     2
  CG2R61    CG2O1    NG2S1     HGP1     9   180.000000    10.460000     2
   OG2D1    CG2O1    NG2S1    CG321     9   180.000000    10.460000     2
   OG2D1    CG2O1    NG2S1     HGP1     9   180.000000    10.460000     2
   OG2D2    CG2O3   CG2R61   CG2R61     9   180.000000    12.970400     2
   OG2D2    CG2O3   CG2R61   CG2R67     9   180.000000    12.970400     2
   OG2D2    CG2O3    CG314    CG321     9   180.000000     0.209200     6
   OG2D2    CG2O3    CG314    NG3P3     9   180.000000    13.388800     2
   OG2D2    CG2O3    CG314     HGA1     9   180.000000     0.209200     6
  NG2R53   CG2R53   CG3C51   CG3C52     9   180.000000     4.393200     3
  NG2R53   CG2R53   CG3C51    SG311     9   180.000000     4.184000     3
  NG2R53   CG2R53   CG3C51     HGA1     9   180.000000     0.000000     3
   OG2D1   CG2R53   CG3C51   CG3C52     9     0.000000     0.334720     3
   OG2D1   CG2R53   CG3C51    SG311     9     0.000000     0.334720     3
   OG2D1   CG2R53   CG3C51     HGA1     9     0.000000     0.000000     3
  NG2R53   CG2R53   CG3C52   CG3C51     9   180.000000     4.393200     3
  NG2R53   CG2R53   CG3C52     HGA2     9   180.000000     0.000000     3
   OG2D1   CG2R53   CG3C52   CG3C51     9     0.000000     0.334720     3
   OG2D1   CG2R53   CG3C52     HGA2     9     0.000000     0.000000     3
  CG3C51   CG2R53   NG2R53   CG2R53     9   180.000000     0.836800     2
  CG3C51   CG2R53   NG2R53    CG321     9   180.000000     0.836800     2
  CG3C52   CG2R53   NG2R53   CG2R53     9   180.000000     0.836800     2
  CG3C52   CG2R53   NG2R53    CG321     9   180.000000     0.836800     2
   OG2D1   CG2R53   NG2R53   CG2R53     9   180.000000     4.602400     2
   OG2D1   CG2R53   NG2R53    CG321     9   180.000000    10.460000     2
  CG2D1O   CG2R61   CG2R61   CG2DC1     9   180.000000    12.970400     2
  CG2D1O   CG2R61   CG2R61   CG2R67     9   180.000000    12.970400     2
  CG2DC1   CG2R61   CG2R61   OG3R60     9   180.000000    12.970400     2
   CG2O1   CG2R61   CG2R61   CG2R61     9   180.000000    12.970400     2
   CG2O1   CG2R61   CG2R61   CG2R67     9   180.000000    12.970400     2
   CG2O1   CG2R61   CG2R61    HGR61     9   180.000000    10.041600     2
   CG2O3   CG2R61   CG2R61   CG2R61     9   180.000000    12.970400     2
   CG2O3   CG2R61   CG2R61    HGR61     9   180.000000    10.041600     2
  CG2R61   CG2R61   CG2R61   CG2R61     9   180.000000    12.970400     2
  CG2R61   CG2R61   CG2R61   CG2R67     9   180.000000    12.970400     2
  CG2R61   CG2R61   CG2R61    NG2S3     9   180.000000    20.920000     2
  CG2R61   CG2R61   CG2R61   OG3R60     9   180.000000    12.970400     2
  CG2R61   CG2R61   CG2R61    SG3O1     9   180.000000    12.970400     2
  CG2R61   CG2R61   CG2R61    HGR61     9   180.000000    17.572800     2
  CG2R67   CG2R61   CG2R61   OG3R60     9   180.000000    12.970400     2
  CG2R67   CG2R61   CG2R61    HGR61     9   180.000000    17.572800     2
   NG2S3   CG2R61   CG2R61    SG3O1     9   180.000000    12.970400     2
   NG2S3   CG2R61   CG2R61    HGR61     9   180.000000    10.041600     2
  OG3R60   CG2R61   CG2R61    SG3O1     9   180.000000    10.041600     2
   HGR61   CG2R61   CG2R61    HGR61     9   180.000000    10.041600     2
  CG2DC1   CG2R61   CG2R67   CG2R61     9   180.000000    12.970400     2
  CG2DC1   CG2R61   CG2R67   CG2R67     9   180.000000    12.970400     2
   CG2O3   CG2R61   CG2R67   CG2R61     9   180.000000    12.970400     2
   CG2O3   CG2R61   CG2R67   CG2R67     9   180.000000    12.970400     2
  CG2R61   CG2R61   CG2R67   CG2R61     9   180.000000    12.970400     2
  CG2R61   CG2R61   CG2R67   CG2R67     9   180.000000    12.970400     2
   HGR61   CG2R61   CG2R67   CG2R61     9   180.000000    17.572800     2
   HGR61   CG2R61   CG2R67   CG2R67     9   180.000000    17.572800     2
  CG2R61   CG2R61    NG2S3     HGP4     9   180.000000     5.648400     2
  CG2D1O   CG2R61   OG3R60   CG2R61     9     0.000000     3.179840     2
  CG2R61   CG2R61   OG3R60   CG2R61     9     0.000000     3.179840     2
  CG2R61   CG2R61    SG3O1    OG2P1     9     0.000000     0.016736     6
  CG2R61   CG2R67   CG2R67   CG2R61     9   180.000000     3.723760     2
   CG2O3    CG314    CG321    SG311     9     0.000000     0.836800     3
   CG2O3    CG314    CG321     HGA2     9     0.000000     0.836800     3
   NG3P3    CG314    CG321    SG311     9     0.000000     0.836800     3
   NG3P3    CG314    CG321     HGA2     9     0.000000     0.836800     3
    HGA1    CG314    CG321    SG311     9     0.000000     0.815880     3
    HGA1    CG314    CG321     HGA2     9     0.000000     0.815880     3
   CG2O3    CG314    NG3P3     HGP2     9     0.000000     0.418400     3
   CG321    CG314    NG3P3     HGP2     9     0.000000     0.418400     3
    HGA1    CG314    NG3P3     HGP2     9     0.000000     0.418400     3
   CG321    CG321    CG321   NG2R53     9     0.000000     0.836800     3
   CG321    CG321    CG321    NG2S1     9     0.000000     0.836800     3
   CG321    CG321    CG321     HGA2     9     0.000000     0.815880     3
  NG2R53    CG321    CG321     HGA2     9     0.000000     0.815880     3
   NG2S1    CG321    CG321     HGA2     9     0.000000     0.815880     3
    HGA2    CG321    CG321     HGA2     9     0.000000     0.920480     3
   CG321    CG321   NG2R53   CG2R53     9     0.000000     0.000000     1
    HGA2    CG321   NG2R53   CG2R53     9     0.000000     0.000000     1
   CG321    CG321    NG2S1    CG2O1     9     0.000000     7.531200     1
   CG321    CG321    NG2S1     HGP1     9     0.000000     0.000000     1
    HGA2    CG321    NG2S1    CG2O1     9     0.000000     0.000000     3
    HGA2    CG321    NG2S1     HGP1     9     0.000000     0.000000     3
   CG314    CG321    SG311   CG3C51     9     0.000000     0.815880     3
    HGA2    CG321    SG311   CG3C51     9     0.000000     1.171520     3
   CT1    CT2    SG311   CG3C51     9     0.000000     0.815880     3 ;
    HA2    CT2    SG311   CG3C51     9     0.000000     1.171520     3 ;
  CG2R53   CG3C51   CG3C52   CG2R53     9     0.000000     0.000000     3
  CG2R53   CG3C51   CG3C52     HGA2     9     0.000000     0.000000     3
   SG311   CG3C51   CG3C52   CG2R53     9   180.000000     2.510400     3
   SG311   CG3C51   CG3C52     HGA2     9   180.000000     0.627600     3
    HGA1   CG3C51   CG3C52   CG2R53     9     0.000000     0.000000     3
    HGA1   CG3C51   CG3C52     HGA2     9     0.000000     0.794960     3
  CG2R53   CG3C51    SG311    CG321     9   180.000000     1.004160     1
  CG2R53   CG3C51    SG311    CG321     9     0.000000     1.548080     3
  CG2R53   CG3C51    SG311    CT2     9   180.000000     1.004160     1 ;
  CG2R53   CG3C51    SG311    CT2     9     0.000000     1.548080     3 ;
  CG3C52   CG3C51    SG311    CT2     9   180.000000     1.004160     1 ;
  CG3C52   CG3C51    SG311    CT2     9     0.000000     1.548080     3 ;
  CG3C52   CG3C51    SG311    CG321     9   180.000000     1.004160     1
  CG3C52   CG3C51    SG311    CG321     9     0.000000     1.548080     3
    HGA1   CG3C51    SG311    CG321     9     0.000000     1.171520     3
    HGA1   CG3C51    SG311    CT2     9     0.000000     1.171520     3 ;

[ dihedraltypes ]
; 'improper' dihedrals 
;      i        j        k        l  func         phi0         kphi
  CG2DC2   CG2D1O   CG2DC1    NG2D1     2     0.000000  1004.160000
   CG2O1   CG2R61    NG2S1    OG2D1     2     0.000000  1004.160000
   CG2O3    OG2D2    OG2D2   CG2R61     2     0.000000   803.328000
   CG2O3    OG2D2    OG2D2    CG314     2     0.000000   803.328000
  CG2R53   CG3C51   NG2R53    OG2D1     2     0.000000   753.120000
  CG2R53   CG3C52   NG2R53    OG2D1     2     0.000000   753.120000
   NG2S3     HGP4     HGP4   CG2R61     2     0.000000   -20.920000

PDB structure file

ATOM      1  C1  ALX B 310     -31.192 -19.880  25.930  1.00  0.00           C
ATOM      2  C2  ALX B 310     -31.928 -19.265  26.916  1.00  0.00           C
ATOM      3  C3  ALX B 310     -31.783 -17.909  27.138  1.00  0.00           C
ATOM      4  C4  ALX B 310     -31.008 -17.194  26.260  1.00  0.00           C
ATOM      5  C5  ALX B 310     -30.266 -17.819  25.284  1.00  0.00           C
ATOM      6  C6  ALX B 310     -30.327 -19.189  25.122  1.00  0.00           C
ATOM      7  O7  ALX B 310     -29.644 -19.764  24.100  1.00  0.00           O
ATOM      8  C8  ALX B 310     -28.774 -19.081  23.335  1.00  0.00           C
ATOM      9  C9  ALX B 310     -28.651 -17.722  23.511  1.00  0.00           C
ATOM     10  C10 ALX B 310     -29.474 -17.095  24.422  1.00  0.00           C
ATOM     11  C11 ALX B 310     -29.252 -15.627  24.555  1.00  0.00           C
ATOM     12  C12 ALX B 310     -29.843 -14.895  23.553  1.00  0.00           C
ATOM     13  C13 ALX B 310     -29.886 -13.522  23.641  1.00  0.00           C
ATOM     14  C14 ALX B 310     -29.305 -12.916  24.742  1.00  0.00           C
ATOM     15  C15 ALX B 310     -28.576 -13.658  25.647  1.00  0.00           C
ATOM     16  C16 ALX B 310     -28.518 -15.024  25.558  1.00  0.00           C
ATOM     17  C17 ALX B 310     -27.613 -15.720  26.528  1.00  0.00           C
ATOM     18  O18 ALX B 310     -26.792 -15.083  27.254  1.00  0.00           O
ATOM     19  C19 ALX B 310     -30.511 -12.742  22.560  1.00  0.00           C
ATOM     20  O20 ALX B 310     -31.143 -13.296  21.665  1.00  0.00           O
ATOM     21  N21 ALX B 310     -30.417 -11.400  22.563  1.00  0.00           N
ATOM     22  C22 ALX B 310     -31.156 -10.521  21.715  1.00  0.00           C
ATOM     23  C23 ALX B 310     -30.362  -9.211  21.605  1.00  0.00           C
ATOM     24  C24 ALX B 310     -30.860  -8.255  20.523  1.00  0.00           C
ATOM     25  C25 ALX B 310     -29.762  -7.319  20.025  1.00  0.00           C
ATOM     26  C26 ALX B 310     -29.411  -7.595  18.556  1.00  0.00           C
ATOM     27  N27 ALX B 310     -30.560  -7.600  17.705  1.00  0.00           N
ATOM     28  C28 ALX B 310     -31.834  -7.831  18.161  1.00  0.00           C
ATOM     29  O29 ALX B 310     -32.211  -7.852  19.339  1.00  0.00           O
ATOM     30  C30 ALX B 310     -32.766  -7.604  16.962  1.00  0.00           C
ATOM     31  C31 ALX B 310     -31.838  -7.177  15.834  1.00  0.00           C
ATOM     32  C32 ALX B 310     -30.416  -7.388  16.344  1.00  0.00           C
ATOM     33  O33 ALX B 310     -29.452  -6.853  15.795  1.00  0.00           O
ATOM     34  S34 ALX B 310     -32.048  -8.373  14.482  1.00  0.00           S
ATOM     35  C35 ALX B 310     -33.700  -8.128  13.758  1.00  0.00           C
ATOM     36  CA  ALX B 310     -33.876  -8.356  12.248  1.00  0.00           C
ATOM     37  C   ALX B 310     -33.215  -7.291  11.430  1.00  0.00           C
ATOM     38  O   ALX B 310     -33.721  -6.219  11.114  1.00  0.00           O
ATOM     39  C39 ALX B 310     -27.637 -17.091  22.677  1.00  0.00           C
ATOM     40  C40 ALX B 310     -26.707 -17.806  22.034  1.00  0.00           C
ATOM     41  C41 ALX B 310     -26.692 -19.254  22.132  1.00  0.00           C
ATOM     42  N42 ALX B 310     -25.654 -19.952  21.846  1.00  0.00           N
ATOM     43  C43 ALX B 310     -27.959 -19.887  22.447  1.00  0.00           C
ATOM     44  S44 ALX B 310     -28.823 -20.869  21.241  1.00  0.00           S
ATOM     45  O45 ALX B 310     -28.471 -20.356  19.938  1.00  0.00           O
ATOM     46  O46 ALX B 310     -30.216 -20.546  21.487  1.00  0.00           O
ATOM     47  N47 ALX B 310     -32.807 -19.996  27.715  1.00  0.00           N
ATOM     48  S48 ALX B 310     -31.106 -21.654  25.836  1.00  0.00           S
ATOM     49  O49 ALX B 310     -29.777 -21.962  26.319  1.00  0.00           O
ATOM     50  O50 ALX B 310     -31.327 -21.926  24.432  1.00  0.00           O
ATOM     51  O80 ALX B 310     -27.612 -16.974  26.456  1.00  0.00           O
ATOM     52  N   ALX B 310     -33.678  -9.726  11.908  1.00  0.00           N
ATOM     53  O84 ALX B 310     -28.437 -22.218  21.567  1.00  0.00           O
ATOM     54  O85 ALX B 310     -32.185 -22.166  26.653  1.00  0.00           O
ATOM     55  H51 ALX B 310     -24.914 -19.308  21.650  1.00  0.00           H
ATOM     56  H52 ALX B 310     -32.349 -17.446  27.934  1.00  0.00           H
ATOM     57  H53 ALX B 310     -30.870 -16.125  26.382  1.00  0.00           H
ATOM     58  H54 ALX B 310     -30.406 -15.335  22.741  1.00  0.00           H
ATOM     59  H55 ALX B 310     -29.529 -11.862  24.845  1.00  0.00           H
ATOM     60  H56 ALX B 310     -28.103 -13.079  26.427  1.00  0.00           H
ATOM     61  H57 ALX B 310     -29.773 -11.068  23.254  1.00  0.00           H
ATOM     62  H58 ALX B 310     -32.245 -10.378  21.873  1.00  0.00           H
ATOM     63  H59 ALX B 310     -31.127 -11.026  20.728  1.00  0.00           H
ATOM     64  H60 ALX B 310     -29.374  -9.601  21.287  1.00  0.00           H
ATOM     65  H61 ALX B 310     -30.272  -8.801  22.636  1.00  0.00           H
ATOM     66  H62 ALX B 310     -31.746  -7.665  20.848  1.00  0.00           H
ATOM     67  H63 ALX B 310     -31.270  -8.964  19.758  1.00  0.00           H
ATOM     68  H64 ALX B 310     -30.261  -6.350  20.268  1.00  0.00           H
ATOM     69  H65 ALX B 310     -28.857  -7.247  20.668  1.00  0.00           H
ATOM     70  H66 ALX B 310     -28.737  -6.770  18.232  1.00  0.00           H
ATOM     71  H67 ALX B 310     -28.783  -8.502  18.461  1.00  0.00           H
ATOM     72  H68 ALX B 310     -33.370  -8.503  16.829  1.00  0.00           H
ATOM     73  H69 ALX B 310     -33.453  -6.762  17.153  1.00  0.00           H
ATOM     74  H70 ALX B 310     -32.101  -6.142  15.558  1.00  0.00           H
ATOM     75  H71 ALX B 310     -34.440  -8.632  14.417  1.00  0.00           H
ATOM     76  H72 ALX B 310     -34.005  -7.068  13.886  1.00  0.00           H
ATOM     77  HA  ALX B 310     -34.897  -8.149  11.972  1.00  0.00           H
ATOM     78  H76 ALX B 310     -27.555 -15.991  22.591  1.00  0.00           H
ATOM     79  H77 ALX B 310     -25.906 -17.277  21.500  1.00  0.00           H
ATOM     80  H78 ALX B 310     -32.861 -20.951  27.447  1.00  0.00           H
ATOM     81  H79 ALX B 310     -32.682 -19.706  28.659  1.00  0.00           H
ATOM     82  HN  ALX B 310     -33.381 -10.337  12.641  1.00  0.00           H
